# Supplementary material for: Human Papillomavirus Vaccine Discourse and Sentiment on Reddit Before and After COVID-19: Mixed Methods Retrospective Cross-Sectional Study
Source: J Med Internet Res. 2026 May 19;28:e83558. doi: 10.2196/83558 (PMC13186556; doi:10.2196/83558)
Supplement: Multimedia Appendix 1 [file jmir-v28-e83558-s001.xlsx]

## Sheet: Scraped Data
Subreddit	Original Text	Original Word Count	Pre-Processed Text	Pre-Processed Word Count	Flair	Date	Type	Keywords	Median Time (min.)	Upvotes	Author	ID	Parent ID	Post ID	Intentional or Incidental	Intentional vs. Incidental (>= 10 words)	Intentional Category	Age	Sex	Sentiment Compound Score	Sentiment Label	Emotion Scores	Emotion Label
HPV	Success story/4 years with GW/not vaccinated Hello there, My last wart left my body 4 days ago, long story short I had them for 4 or 5 years I lost count but here is my timeline of treatment : Removed them with electrocautery - this removed them all but they came back after very short time and it left scars a lot of them ( wouldn't recommend because of the scars) After some time I did cryotherapy…	375	success story years gwnot vaccinated hello last wart left body days ago long story short years lost count timeline treatment removed electrocautery removed came back short time left scars lot wouldnt recommend scars time cryotherapy worked well boosted confidence made shame anxiety go away seeing actual results started getting vitamins supplements vitamin b vitamin b selenium zinc mg first took m…	179		2023-01-07 14:45:27	Post	vaccinated		37	Sensitive-Rice5718	105z6ct		105z6ct	Incidental	Incidental (>10)				0.9807	Positive	{'Happy': 0.12, 'Angry': 0.1, 'Surprise': 0.14, 'Sad': 0.31, 'Fear': 0.33}	Fear
HPV	Genital warts and aldara (imiquimod cream 5%) clearance Is there anyone who cleared genital warts by using aldara imiquimod cream? I took gardasil 9 first shot and now I wanna try this cream. Please share your experience	37	genital warts aldara imiquimod cream clearance anyone cleared genital warts using aldara imiquimod cream took gardasil first shot wanna try cream please share experience	24		2023-01-09 12:42:28	Post	gardasil, shot		14	Standard-Account-554	107m70d		107m70d	Incidental	Incidental (>10)				0.5994	Positive	{'Happy': 0.0, 'Angry': 0.0, 'Surprise': 0.0, 'Sad': 1.0, 'Fear': 0.0}	Sad
PreCervicalCancer	LEEP Procedure Experience I am 25 years old and a few years ago started having abnormal paps. finally this fall tested positive for high risk HPV and after a colposcopy and biopsy I was diagnosed with CIN 3. Next step was the LEEP. When I tell you the anticipation for this procedure ate me alive. I was so nervous the month leading up to the procedure as I didn’t know what to expect. I read every …	355	leep procedure experience years old years ago started abnormal paps finally fall tested positive high risk hpv colposcopy biopsy diagnosed cin next step leep tell anticipation procedure ate alive nervous month leading procedure didnt know expect read every post leeps reddit trying find sort comfort figured would return favor sharing experience tips talk therapist friend feeling leading able get p…	179		2023-01-11 16:11:39	Post	hpv, shot		16	SeaEffective1055	109hmnk		109hmnk	Incidental	Incidental (>10)				0.989	Positive	{'Happy': 0.24, 'Angry': 0.0, 'Surprise': 0.07, 'Sad': 0.36, 'Fear': 0.33}	Sad
PreCervicalCancer	Persistent CIN1 high risk HPV anyone? Hi guys,I am in pain and very anxious, just found this group and looking to find someone who’s been through same or similar to share experience? Got diagnosed with high risk HPV about 6 years ago - have been doing yearly paps and in 2020 got abnormal results. 2020 and 2021 colposcopy were CIN1 and they suggested keep checking them every year, no treatment. I …	285	persistent cin high risk hpv anyone hi guysi pain anxious found group looking find someone whos similar share experience got diagnosed high risk hpv years ago yearly paps got abnormal results colposcopy cin suggested keep checking every year treatment went colposcopy today year expressed tired never unhealthy quit smoking healthiest ive ever invasive procedures every year anxiety waiting results …	136		2023-01-15 12:15:47	Post	hpv vaccine	908405	6	Loose_Acanthisitta63	10cqmb7		10cqmb7	Incidental	Incidental (>10)				-0.2385	Negative	{'Happy': 0.16, 'Angry': 0.11, 'Surprise': 0.21, 'Sad': 0.26, 'Fear': 0.26}	Sad
PreCervicalCancer	I had another abnormal pap this past February and another colposcopy with the same result of CIN1. I did end up getting the HPV series vaccination as my OBGYN said it *could* help clear it. I will find out if anything changed when I have another pap in Feb 2025.	50	another abnormal pap past february another colposcopy result cin end getting hpv series vaccination obgyn said could help clear find anything changed another pap feb	25		2024-10-07 08:20:18	Comment	hpv, vaccination		1	AgreeableGray1	lqru24w	t1_lqrbkkv	10cqmb7	Incidental	Incidental (>10)				0.6486	Positive	{'Happy': 0.0, 'Angry': 0.0, 'Surprise': 0.0, 'Sad': 1.0, 'Fear': 0.0}	Sad
HPV	7.5 month followup pap after LEEP Still positive for hpv16. Waiting on actual pap results. Gonna assume those are probably low grade abnormal considering my piece of shit hpv16 infection is still sticking around. The LEEP i had in early June itself went well and she said i had clear margins (i had CIN II). She said my cervix healed nicely and seemed to think im surely gonna have a normal pap this…	388	month followup pap leep still positive hpv waiting actual pap results gonna assume probably low grade abnormal considering piece shit hpv infection still sticking around leep early june went well said clear margins cin ii said cervix healed nicely seemed think im surely gonna normal pap time welp want merry go round hell started two years ago age positive hpv cin jan positive hpv cin ii april lee…	221		2023-01-20 09:30:13	Post	shot	127.85	13	Panickedthrowawaaaay	10gzt0o		10gzt0o	Incidental	Incidental (>10)				-0.9846	Negative	{'Happy': 0.12, 'Angry': 0.09, 'Surprise': 0.12, 'Sad': 0.38, 'Fear': 0.28}	Sad
HPV	Another one with HPV16. It’s been over 2 years so far. CIN1 regressed to normal recently, but still HPV16. I’ve had other strains in the past starting almost 20 years ago. I’ve definitely felt unlucky with this. Felt like I “wasted” a LEEP on a non cancer causing strain before. I’ve been taking a lot of supplements for 1.5 years that will hopefully help eradicate it, though I was doing so for pre…	101	another one hpv years far cin regressed normal recently still hpv ive strains past starting almost years ago ive definitely felt unlucky felt like wasted leep non cancer causing strain ive taking lot supplements years hopefully help eradicate though preconception ive anal avoid spread encouraging hear dentists trained identify throat cancers getting first jab gardasil soon	56		2023-01-20 11:38:04	Comment	gardasil, jab		2	Far_Cartoonist_7482	j563lqp	t3_10gzt0o	10gzt0o	Incidental	Incidental (>10)				0.7856	Positive	{'Happy': 0.09, 'Angry': 0.0, 'Surprise': 0.09, 'Sad': 0.45, 'Fear': 0.36}	Sad
HPV	GW Month 2 update 27 F. Writing this for myself and for those who were recently diagnosed. 2 months ago I found out I got HPV/GW, probably from my long term FWB (1 year). Did 4 sessions of Cryo without much improvement all of December. In the last session the doc also added podophyllin which hurt like hell but got rid of some GW. Mental health was fucked thinking I'd have to end things with my FW…	266	gw month update f writing recently diagnosed months ago found got hpvgw probably long term fwb year sessions cryo without much improvement december last session doc also added podophyllin hurt like hell got rid gw mental health fucked thinking id end things fwb would wait years find someone new surprisingly enough took well continued hang meanwhile abstaining sex month january gws looked worse go…	146		2023-01-21 11:31:21	Post	vaccine, shot		12	Particular-Sun-320	10hwj8p		10hwj8p	Incidental	Incidental (>10)				0.9864	Positive	{'Happy': 0.08, 'Angry': 0.12, 'Surprise': 0.27, 'Sad': 0.23, 'Fear': 0.31}	Fear
HPV	Got the first jab and 5 minutes later had them all removed in a painless 40 minute surgery. Doctor says it’s important to make sure they’re all removed initially and then with the vaccine = best chance of no recurrence	40	got first jab minutes later removed painless minute surgery doctor says important make sure theyre removed initially vaccine best chance recurrence	21		2023-01-28 20:30:32	Comment	vaccine, jab		3	uptown-gurl	j6b9yqp	t1_j6b4x37	10nun4i	Incidental	Incidental (>10)				0.8519	Positive	{'Happy': 0.33, 'Angry': 0.0, 'Surprise': 0.0, 'Sad': 0.33, 'Fear': 0.33}	Happy
HPV	You’re gonna be fine. Your PCP does not think you have a high-risk form of HPV. Your story sounds quite similar to mine: I had no clue I had it, and then it shows up on a PAP. (Btw yeast infection has nothing to do with this in particular, but I’ve had those too!) Based on what you said it is likely that the HPV will clear up on its own. Especially if you had the HPV vaccinations as a teen/child.…	153	youre gonna fine pcp think highrisk form hpv story sounds quite similar mine clue shows pap btw yeast infection nothing particular ive based said likely hpv clear especially hpv vaccinations teenchild dont pay diagnosis much mind safe try spread try eat healthy healthy even promote health ur immune system fight virus clear scary first year two longer part life keep head	61		2023-03-13 10:37:00	Comment	vaccinations, vaccination		2	Ok_Discussion_1423	jc2flvy	t1_jc1hx50	10u7or2	Incidental	Incidental (>10)				0.9264	Positive	{'Happy': 0.12, 'Angry': 0.0, 'Surprise': 0.12, 'Sad': 0.31, 'Fear': 0.44}	Fear
HPV	Yep don't see how men are more at risk. Women over the age of around 30 missed out on vaccine in school. So if you sleep with older women it's just as risky lol. Was a bit awkward answering the doctors questions about sleeping with men when I don't lol	50	yep dont see men risk women age around missed vaccine school sleep older women risky lol bit awkward answering doctors questions sleeping men dont lol	25		2023-02-17 17:22:23	Comment	vaccine		1		j8yysyd	t1_j8ywrk7	10uxig0	Incidental	Incidental (>10)				-0.5123	Negative	{'Happy': 0.0, 'Angry': 0.2, 'Surprise': 0.0, 'Sad': 0.4, 'Fear': 0.4}	Sad
HPV	I will try.. but oral cancer scares me waaaaay more than cervical cancer for a simple reason, there is available testing, screening for cervical hpv lesion and at worst you can à hystérectomy to avois cervical cancer.. all of that doesnt exist in the oral..the second reason is i have oral symptoms i cant explain..i was never sexualy active so far .. 2 months ago a jerk french kissed by force with…	215	try oral cancer scares waaaaay cervical cancer simple reason available testing screening cervical hpv lesion worst à hystérectomy avois cervical cancer doesnt exist oralthe second reason oral symptoms cant explaini never sexualy active far months ago jerk french kissed force tongue lips wanted sex sex said noit third french kiss french kissed guys never deveped lesions kissing thembut days jerk f…	111		2024-10-08 00:39:42	Comment	vaccine, shot		2	Character-Pirate3420	lqwddku	t1_lqvu5li	11mnm39	Incidental	Incidental (>10)				-0.9849	Negative	{'Happy': 0.16, 'Angry': 0.05, 'Surprise': 0.11, 'Sad': 0.37, 'Fear': 0.32}	Sad
HPV	Hi there, just wanted to update you as you have been so kind and I just had a colposcopy! The result was CIN1 so the doctor suggested “watchful waiting” and repeat cytology & colposcopy in 6 months time. He said with HPV 18 the risk with abnormal glandular cells is higher (which you can only treat by CKC apparently) so I’m really hoping I can get rid of the virus by strengthening my immune system…	110	hi wanted update kind colposcopy result cin doctor suggested watchful waiting repeat cytology colposcopy months time said hpv risk abnormal glandular cells higher treat ckc apparently im really hoping get rid virus strengthening immune system ive taking supplements sun started course vaccination partner well im hopeful thanks much response far	50		2024-02-13 14:05:01	Comment	vaccination		1	stress_reduction	kqa4v0k	t1_kh3xkrv	11mnm39	Incidental	Incidental (>10)				0.9811	Positive	{'Happy': 0.22, 'Angry': 0.0, 'Surprise': 0.44, 'Sad': 0.11, 'Fear': 0.22}	Surprise
HPV	I'm going to tell my date about my status This is what I'm going to send him. He's honestly a freaking unicorn of a man and I'll be sad to miss out on dating him but I don't want to not say anything. I've known him for ~7 months. So I have something to tell you. I wanted to wait until we got to know each other better but I feel like I'm wasting your time with waiting. In 2014 I had an abnormal pa…	204	im going tell date status im going send hes honestly freaking unicorn man ill sad miss dating dont want say anything ive known months something tell wanted wait got know better feel like im wasting time waiting abnormal pap smear diagnosed hpv treated cryotherapy paps since tested negative still chance pass virus stays body forever depending persons immune system make resurgence thus transmitting…	96		2023-03-09 07:19:44	Post	immunized	57.9167	18	AlaskanOmo87	11mrzyo		11mrzyo	Incidental	Incidental (>10)				0.1846	Positive	{'Happy': 0.16, 'Angry': 0.11, 'Surprise': 0.21, 'Sad': 0.32, 'Fear': 0.21}	Sad
HPV	Sorry for the late reply. He was totally okay with it, said he was vaccinated, no big deal. We've been sexually active for 2 months. As of 2 weeks ago, I now have genital warts and oral warts. I'm fucking broken.	41	sorry late reply totally okay said vaccinated big deal weve sexually active months weeks ago genital warts oral warts im fucking broken	22		2023-05-11 03:35:59	Comment	vaccinated		2	AlaskanOmo87	jjptacm	t1_jdkz03r	11mrzyo	Incidental	Incidental (>10)				-0.25	Negative	{'Happy': 0.25, 'Angry': 0.0, 'Surprise': 0.25, 'Sad': 0.5, 'Fear': 0.0}	Sad
HPV	Recovery from electrocautery Documenting my HPV journey as a reference for others who may find it helpful. I'm 30M with a history of external and internal anal warts. TLDR; Gardasil vaccine, Aldara, and cryo for external warts and electrocautery for internal warts were the most effective for me. **August 2022.** I had them removed by electrocautery. Pain was an 8/10 during recovery, especially du…	1034	recovery electrocautery documenting hpv journey reference others may find helpful im history external internal anal warts tldr gardasil vaccine aldara cryo external warts electrocautery internal warts effective august removed electrocautery pain recovery especially pooping got st dose gardasil discovered biopsy result hpv lowrisk strain cause warts edit also diagnosed lsil lowgrade cell changes p…	548		2023-01-26 21:30:03	Post	gardasil, vaccine		16	United_Practice_9830	10maxv1		10maxv1	Incidental	Incidental (>10)				-0.9089	Negative	{'Happy': 0.17, 'Angry': 0.07, 'Surprise': 0.17, 'Sad': 0.19, 'Fear': 0.4}	Fear
Health	I got the shot really late, admittedly. I have always tested negative for high risk strands, then sorted out he vaccine. But you never know, HPV is a trickier virus It’s still the most common std there is however	39	got shot really late admittedly always tested negative high risk strands sorted vaccine never know hpv trickier virus still common std however	22		2023-03-10 07:36:55	Comment	hpv, vaccine, shot		2	marilern1987	jbo76oj	t3_11mzfm9	11mzfm9	Incidental	Incidental (>10)				-0.6059	Negative	{'Happy': 0.0, 'Angry': 0.0, 'Surprise': 0.0, 'Sad': 0.5, 'Fear': 0.5}	Sad
Health	Thought i read "HPV shot protected a generation from cancer and beastiality" Either way, thats fantastic	16	thought read hpv shot protected generation cancer beastiality either way thats fantastic	12		2023-03-09 23:51:43	Comment	hpv shot		36	tbofsv	jbn4e26	t3_11mzfm9	11mzfm9	Incidental	Incidental (>10)				0.2732	Positive	{'Happy': 1.0, 'Angry': 0.0, 'Surprise': 0.0, 'Sad': 0.0, 'Fear': 0.0}	Happy
HPV	One year-ish update from when first diagnosed Hi friends, I wanted to share an update with everyone here since I felt so much support and gained so much knowledge from the community here. Hopefully this helps someone in the future. History: First diagnosed w abnormal pap and HPV 16 December 2021. Colposcopy done January 2022. Doc took 4 samples. Came back LSIL 1. Doc said to come back for a pap i…	209	one yearish update first diagnosed hi friends wanted share update everyone since felt much support gained much knowledge community hopefully helps someone future history first diagnosed w abnormal pap hpv december colposcopy done january doc took samples came back lsil doc said come back pap year year get hpv vaccine well tried best pay attention diet really didnt anything significantly different…	113		2023-03-10 10:42:25	Post	vaccine		18	slcs1985	11nu1x5		11nu1x5	Incidental	Incidental (>10)				0.9781	Positive	{'Happy': 0.11, 'Angry': 0.11, 'Surprise': 0.22, 'Sad': 0.44, 'Fear': 0.11}	Sad
CervicalCancer	1a1 squamous cell carcinoma removed by LEEP. HPV16 Hello ladies! June 22’ discovered 1mm of SCC via LEEP, for what was supposed to be a Leep for removing CIN2. I was HPV16 (recurrent) After the leep I made 3 PCRs and all came negative from HPV! Paps came clear as well. I am on a 100% loyal relationship with my husband since 2015. Both got vaccinated with Gardasil9 in 2022 (three shots each) we ar…	159	squamous cell carcinoma removed leep hpv hello ladies june discovered mm scc via leep supposed leep removing cin hpv recurrent leep made pcrs came negative hpv paps came clear well loyal relationship husband since got vaccinated gardasil three shots midend always afraid hpv reactivation maintaining sexual relationship condoms exercising balance diet managing stress sleeping h daily supplements li…	92		2023-03-13 07:55:24	Post	gardasil		7	laura19837	11q8xo1		11q8xo1	Incidental	Incidental (>10)				-0.7964	Negative	{'Happy': 0.0, 'Angry': 0.0, 'Surprise': 0.13, 'Sad': 0.4, 'Fear': 0.47}	Fear
HPV	Clearance! I was scheduled to have my laser removal today. I had a repeat biopsy done a month ago to verify GW since my first biopsy indicated keratosis. The results were in fact GW. Shortly after the biopsy I noticed some spots were clearing. I stopped all forms of treatment while awaiting the laser appointment. I’m happy to report that as of a week and a half ago all of my GW have cleared. It t…	181	clearance scheduled laser removal today repeat biopsy done month ago verify gw since first biopsy indicated keratosis results fact gw shortly biopsy noticed spots clearing stopped forms treatment awaiting laser appointment im happy report week half ago gw cleared took long stressful months body finally responded tried aldara tca cryotherapy received second gardasil vaccine february consulted new …	96		2023-03-25 23:06:38	Post	gardasil, vaccine	73.45	17		122ahsf		122ahsf	Incidental	Incidental (>10)				0.854	Positive	{'Happy': 0.14, 'Angry': 0.05, 'Surprise': 0.14, 'Sad': 0.33, 'Fear': 0.33}	Sad
HPV	I actually didn’t have to get the laser treatments. The second biopsy triggered some kind of response from my body and they all disappeared. I’m still clear today, but still worry about reoccurrence. I have my third vaccine in July.	40	actually didnt get laser treatments second biopsy triggered kind response body disappeared im still clear today still worry reoccurrence third vaccine july	22		2023-04-19 17:20:54	Comment	vaccine		1		jgxuhx8	t1_jgje5nd	122ahsf	Incidental	Incidental (>10)				-0.5423	Negative	{'Happy': 0.25, 'Angry': 0.0, 'Surprise': 0.0, 'Sad': 0.75, 'Fear': 0.0}	Sad
HPV	Success Story - 27 M Thought about posting here an update on my story, as positive stories should also be posted here! It's me again! After my last removal (Late July) via electrocauterization and my final vaccine (August), I wanted to share that I haven't had a recurrence in 8 months! I still take my daily multivitamin, but no lifestyle changes have been made other than that. For whoever is read…	107	success story thought posting update story positive stories also posted last removal late july via electrocauterization final vaccine august wanted share havent recurrence months still take daily multivitamin lifestyle changes made whoever reading keep hanging recurrences since initial diagnosis removed cryoaldara came back months first time since ive removed havent come back	52		2023-03-27 15:52:51	Post	vaccine	867.133	22		12400ux		12400ux	Incidental	Incidental (>10)				0.56	Positive	{'Happy': 0.0, 'Angry': 0.0, 'Surprise': 0.0, 'Sad': 0.6, 'Fear': 0.4}	Sad
HPV	I think it did, or it was just a mix of everything. No idea. Unfortunately my worries don’t go away and am still checking almost daily and no regrowths. Was it the electrocauterization? The vaccines? The mix of both? I can’t know for sure, but I’d like to think my mindset also helped	53	think mix everything idea unfortunately worries dont go away still checking almost daily regrowths electrocauterization vaccines mix cant know sure id like think mindset also helped	26		2023-04-19 10:59:12	Comment	vaccines, vaccine		1		jgw7iwy	t1_jeaql0i	12400ux	Incidental	Incidental (>10)				0.457	Positive	{'Happy': 0.0, 'Angry': 0.25, 'Surprise': 0.25, 'Sad': 0.5, 'Fear': 0.0}	Sad
HPV	Feeling inadequate in dating due to my HR HPV I went out with a guy a few times, and we really got along great. He seemed to be really into me, and this is the first time in a long time I’ve met somebody that I thought I could potentially have something serious with. But, of course, I knew I had to disclose my HR HPV to him before we could do anything sexual. So I disclosed to him via text the ot…	219	feeling inadequate dating due hr hpv went guy times really got along great seemed really first time long time ive met somebody thought could potentially something serious course knew disclose hr hpv could anything sexual disclosed via text night included necessary info risks vaccines etc seemed take okay continued talk isnt comfortable us sex understand pressure ive really felt anxious ever since…	102		2023-03-29 16:55:19	Post	vaccines, vaccine	130.333	13	Used_Engineering_735	1261zfk		1261zfk	Incidental	Incidental (>10)				0.9002	Positive	{'Happy': 0.23, 'Angry': 0.23, 'Surprise': 0.23, 'Sad': 0.15, 'Fear': 0.15}	Happy
HPV	Did he ever get the vaccines? I agree with a previous comment he probably already had it/has it. When i was diagnosed I asked my provider if i had to disclose this and she said it was up to me as the risk is so low in males even when contracted and the likelihood he already had it is very high. Hopefully it works out for both of you!!	69	ever get vaccines agree previous comment probably already ithas diagnosed asked provider disclose said risk low males even contracted likelihood already high hopefully works	24		2023-03-30 08:01:14	Comment	vaccines, vaccine		3	Unlikely-Attitude-37	je9obil	t3_1261zfk	1261zfk	Incidental	Incidental (>10)				0.3755	Positive	{'Happy': 0.0, 'Angry': 0.0, 'Surprise': 0.0, 'Sad': 0.17, 'Fear': 0.83}	Fear
HPV	Tell him GETTING the vaccine What is His fucking Problem ? Almost everyone has hpv and they do Not know	20	tell getting vaccine fucking problem almost everyone hpv know	9		2023-03-29 19:05:39	Comment	vaccine		7	United-Computer-6560	je7ln23	t3_1261zfk	1261zfk	Incidental	Incidental (>10)				-0.4576	Negative	{'Happy': 0.33, 'Angry': 0.0, 'Surprise': 0.0, 'Sad': 0.33, 'Fear': 0.33}	Happy
PreCervicalCancer	Post LEEP lifestyle changes Hi all, I had my LEEP almost 3 weeks ago and I had a relatively good experience recovering (minimal bleeding, some cramping). I’m taking my second shot of gardisil tomorrow. I’ve made a lot of changes to my diet to combat the HPV infection too. Added broccoli and other foods rich with vitamins that help fight dysplasia and malicious/cancerous cell changes at least thre…	126	post leep lifestyle changes hi leep almost weeks ago relatively good experience recovering minimal bleeding cramping im taking second shot gardisil tomorrow ive made lot changes diet combat hpv infection added broccoli foods rich vitamins help fight dysplasia maliciouscancerous cell changes least three times week taking multivitamins days else get rid hpv infection im scared persistent ill get ci…	75		2023-04-09 21:07:12	Post	hpv, shot		8	Neat-Ad-4111	12h3oty		12h3oty	Incidental	Incidental (>10)				-0.4404	Negative	{'Happy': 0.12, 'Angry': 0.06, 'Surprise': 0.19, 'Sad': 0.5, 'Fear': 0.12}	Sad
HPV	Thank you for this story. I NEEDED IT. I was diagnosed 2 days ago with high risk, LSIL, I have no HPV vaccine and I entered early menopause. Im 41. Please please can anyone tell me how I should approach my case? I bought AHCC and zinc, folates, B12. Plus women probiotics and Omega oil. I used to smoke 1 or 2 ciggs a day. I quit 2 days ago. For now tho, I cant stop crying. IM IN A DARK MINDSET ATM…	88	thank story needed diagnosed days ago high risk lsil hpv vaccine entered early menopause im please please anyone tell approach case bought ahcc zinc folates b plus women probiotics omega oil used smoke ciggs day quit days ago tho cant stop crying im dark mindset atm appreciate replies	48		2023-06-24 11:32:39	Comment	vaccine		1	Nearby_Citron_6833	jpd4wn6	t3_12m0vil	12m0vil	Incidental	Incidental (>10)				0.8378	Positive	{'Happy': 0.5, 'Angry': 0.12, 'Surprise': 0.0, 'Sad': 0.12, 'Fear': 0.25}	Happy
AskDocs	Wife 34F Positive for HPV after a negative test 5 years ago. Monogamous for 14 years. We have been married for 8 years and in a relationship for 6 years before that. She is pregnant with our third child and went in for her visit OBGYN visit and they did a pap. They called and said she was HPV positive and she told me right away. She had a pap 5 years or so ago when pregnant with our first. That w…	269	wife f positive hpv negative test years ago monogamous years married years relationship years pregnant third child went visit obgyn visit pap called said hpv positive told right away pap years ago pregnant first negative negative last year tested many times years always neg also vaccinated young obviously want believe virus lying dormant years seems far fetched help actual probabilities ive read …	118	Physician Responded	2023-04-27 12:35:16	Post	hpv, vaccine, vaccinated	80	703	Hungry_Meet_5688	130yvi8		130yvi8	Incidental	Incidental (>10)				0.9271	Positive	{'Happy': 0.07, 'Angry': 0.07, 'Surprise': 0.07, 'Sad': 0.43, 'Fear': 0.36}	Sad
AskDocs	There are several possibilities other than someone being unfaithful. This test could be a false positive. The probability of a false positive depends on the actual test used and it’s not uncommon for women to have a false positive at some point if they are getting regular testing. It’s also possible that she is positive and it was dormant or missed on prior testing. Anecdotally, I have seen this …	242	several possibilities someone unfaithful test could false positive probability false positive depends actual test used uncommon women false positive point getting regular testing also possible positive dormant missed prior testing anecdotally seen happen pregnancy many times dont know statistics often occurs mentioned negative last year tested many times assuming male unusual statement men routin…	119	Layperson/not verified as healthcare professional	2023-04-27 13:55:16	Comment	hpv, vaccine, vaccinated		17	ThoughtfullyLazy	jhydkl1	t1_jhy1c3n	130yvi8	Incidental	Incidental (>10)				-0.7717	Negative	{'Happy': 0.0, 'Angry': 0.0, 'Surprise': 0.2, 'Sad': 0.4, 'Fear': 0.4}	Sad
CervicalCancer	Found out my cancer is back I found out yesterday that my cancer is back/still there. I did chemo, radiation, and brachytherapy last summer/fall for stage 3 cervical cancer. I had a PET Scan last Friday, then follow up on Monday. At the follow up with my radiation oncologist the results weren't in, but he saw something he didn't like during my vaginal exam, so he called up to the gynecological on…	228	found cancer back found yesterday cancer backstill chemo radiation brachytherapy last summerfall stage cervical cancer pet scan last friday follow monday follow radiation oncologist results werent saw something didnt like vaginal exam called gynecological oncologists office see could get could went second pelvic exam time biopsy interim results pet scan came bright spot cervix biopsy results came…	94		2023-04-28 09:33:44	Post	cervical cancer, vaccine		25	Additional_Low106	131tzrg		131tzrg	Incidental	Incidental (>10)		n/a		-0.883	Negative	{'Happy': 0.2, 'Angry': 0.1, 'Surprise': 0.1, 'Sad': 0.0, 'Fear': 0.6}	Fear
HPV	Cleared HPV - Positive Story! So I am in my mid-thirties and was diagnosed with high risk HPV two years ago (not 16/18/45, but another one). I read a lot of disheartening stuff about how you're less likely to clear the virus after 30, and I wanted to let you all know that is not always true. I cleared it! In 2021, I had a normal pap/high risk HPV, and I was told to come back in a year. I did, and…	245	cleared hpv positive story midthirties diagnosed high risk hpv two years ago another one read lot disheartening stuff youre less likely clear virus wanted let know always true cleared normal paphigh risk hpv told come back year still result prompt colposcopy cini result told come back year hard year way took care mean tried nothing special literally nothing actually gained weight exercised less h…	113		2023-05-03 16:56:28	Post	vaccine	89.75	73	WealthMagicBooks	1370uzf		1370uzf	Incidental	Incidental (>10)		n/a		-0.8526	Negative	{'Happy': 0.09, 'Angry': 0.09, 'Surprise': 0.09, 'Sad': 0.52, 'Fear': 0.22}	Sad
HPV	Thank you for this! I’m 44, almost 45, and got high risk HPV diagnosis last week. Just had my colposcopy this morning. I was never vaccinated, since it had just come out when I was a teenager and I knew nothing about it. However, I left the OBGYN’s office today with my first vaccine shot. I’m hoping better late than never. Now I just have to wait until results come back. They took three biopsies,…	80	thank im almost got high risk hpv diagnosis last week colposcopy morning never vaccinated since come teenager knew nothing however left obgyns office today first vaccine shot im hoping better late never wait results come back took three biopsies im extremely stressed	42		2023-05-03 18:26:13	Comment	vaccinated, vaccine, shot		6	itsaquagmire	jirhzns	t3_1370uzf	1370uzf	Incidental	Incidental (>10)		n/a		0.5323	Positive	{'Happy': 0.0, 'Angry': 0.0, 'Surprise': 0.33, 'Sad': 0.33, 'Fear': 0.33}	Surprise
VACCINES	If I can’t find vaccine records do I need to repeat doses? I recently got my vaccination records from my college to give to my new adult physician. I submitted them online but a few doses were missing that I know I received but it was right before and during college so I assume my records were already submitted. Now my doctor is saying I need to get these vaccines. Since there is not a record of …	159	cant find vaccine records need repeat doses recently got vaccination records college give new adult physician submitted online doses missing know received right college assume records already submitted doctor saying need get vaccines since record mean suck get harm vaccines question dose varivax menactra truemba well dose gardasil dont want go pain literally getting cost saying need minimum get v…	67		2023-05-05 18:16:12	Post	gardasil		8	North-Adhesiveness21	1394rui		1394rui	Incidental	Incidental (>10)		n/a		-0.9404	Negative	{'Happy': 0.0, 'Angry': 0.0, 'Surprise': 0.29, 'Sad': 0.14, 'Fear': 0.57}	Fear
HPV	M 21 ) question for anyone here who would know , so i’m in the process of trying to figure out if i have it . Going through your vaccination/treatment is it possible to still have sex if it’s protected & consensual of course. i don’t i feel like i have so many questions cause i’m barely starting to educate myself & just need answers like does it go away ? like how do you know if it’s not internal…	104	question anyone would know im process trying figure going vaccinationtreatment possible still sex protected consensual course dont feel like many questions cause im barely starting educate need answers like go away like know internally even test heard pap smear cancer screenings like im kind lost	45		2023-06-15 16:01:54	Comment	vaccination		1	Affectionate-Sun8791	jo9t0n5	t3_13uidqm	13uidqm	Incidental	Incidental (>10)		n/a		0.467	Positive	{'Happy': 0.33, 'Angry': 0.17, 'Surprise': 0.0, 'Sad': 0.17, 'Fear': 0.33}	Happy
HPV	So, you think the intense cryo sessions plus the vaccine helped. Because if you kicked it after 5 long years… Might be a reality for me. I hit 8 in October. Last shot of gardasil in a few months. My warts where never huge or clustered. I think my biggest issue. Is hitting all the warts as soon as they come. But I even got to the point of hitting subclinical infections ( only know a wart is there …	101	think intense cryo sessions plus vaccine helped kicked long years might reality hit october last shot gardasil months warts never huge clustered think biggest issue hitting warts soon come even got point hitting subclinical infections know wart turned white white fades never see wart happy	45		2023-05-28 22:24:10	Comment	gardasil, vaccine, shot		4	Extra_Ad_6600	jm0zdls	t3_13uidqm	13uidqm	Incidental	Incidental (>10)				0.6926	Positive	{'Happy': 0.09, 'Angry': 0.27, 'Surprise': 0.36, 'Sad': 0.0, 'Fear': 0.27}	Surprise
HPV	My boyfriend told me he cleared his warts 8 years ago and He told me also he took the vaccine after the vaccine they shrink he told me . He disclosed me that	33	boyfriend told cleared warts years ago told also took vaccine vaccine shrink told disclosed	14		2023-07-21 08:16:31	Comment	vaccine		2	Apprehensivegirl1	jsv2de7	t1_jm1435l	13uidqm	Incidental	Incidental (>10)				0.1027	Positive	{'Happy': 0.0, 'Angry': 0.0, 'Surprise': 0.0, 'Sad': 0.8, 'Fear': 0.2}	Sad
HPV	Congrats! This is giving me hope as I just started my vaccination journey. Am fighting this for 8 months. Hopefully will see the end soon. Give me some of that luck haha	32	congrats giving hope started vaccination journey fighting months hopefully see end soon give luck haha	15		2023-05-29 04:33:37	Comment	vaccination		2	Low-Teaching4612	jm1ummj	t3_13uidqm	13uidqm	Incidental	Incidental (>10)				0.9348	Positive	{'Happy': 0.2, 'Angry': 0.0, 'Surprise': 0.0, 'Sad': 0.2, 'Fear': 0.6}	Fear
HPV	I just had my cryotherapy… for my 8 warts :3. Di naman ako niresetahan ng vaccine. They want me to go for lab tests- syphillis, hiv, and 2 types of hepa…	31	cryotherapy warts di naman ako niresetahan ng vaccine want go lab tests syphillis hiv types hepa	16		2023-05-29 00:37:05	Comment	vaccine		4	keithjuicy	jm1clqu	t3_13uidqm	13uidqm	Incidental	Incidental (>10)				0.0772	Positive	{'Happy': 0.0, 'Angry': 0.0, 'Surprise': 0.0, 'Sad': 0.0, 'Fear': 1.0}	Fear
PreCervicalCancer	I know several who have it and I see it on dating profiles that they have it as well. My comment meant more though that men in their 30s+ who have it are doing it to protect women not themselves. Pretty much any man in his 20s I've dated (I'm 36) got the HPV vaccine before college with routine immunizations. You have to find the right type of man who is sex positive and understands sexual health.…	115	know several see dating profiles well comment meant though men protect women pretty much man ive dated im got hpv vaccine college routine immunizations find right type man sex positive understands sexual health ones get see big deal supportive able frame big deal wont think one either	47	mod	2023-05-30 22:01:28	Comment	hpv vaccine		1	slightlyridiculousme	jmahhvq	t1_jmaepql	13vl0vq	Incidental	Incidental (>10)				0.538	Positive	{'Happy': 0.29, 'Angry': 0.0, 'Surprise': 0.0, 'Sad': 0.43, 'Fear': 0.29}	Sad
HPV	HPV FREE TODAY! 7 months post dx Hi guys! I (35F) was first dx with a pap HPV16+ 10/5/22 (American date). I had a colposcopy 10/22/22, which came back HPV16+, LSIL 1, CIN 1, and benign endo. I took AHCC Platinum strength inconsistently over the last few months (I should have been better about it) and got the Gardasil 9 shots between October and 4/20 this year. I take vitamin D regularly anyway, a…	152	hpv free today months post dx hi guys f first dx pap hpv american date colposcopy came back hpv lsil cin benign endo took ahcc platinum strength inconsistently last months better got gardasil shots october year take vitamin regularly anyway well spironolactone last month doxycycline hidradenitis suppurativa gyn office called morning inform month pap came back completely normal hpv detected happy …	83		2023-05-30 10:17:33	Post	gardasil, vaccine, shot	124.067	30	CantoErgoSum	13vt2n4		13vt2n4	Incidental	Incidental (>10)				0.8872	Positive	{'Happy': 0.5, 'Angry': 0.17, 'Surprise': 0.0, 'Sad': 0.0, 'Fear': 0.33}	Happy
HPV	Thank you! It's a huge relief. My most recent ex gave it to me, along with all the other dumb shit he did during our relationship. That being said, I was not at all expecting an all-clear. If it's relevant, I had a Nexplanon removed the day I got the pap that dx me with HPV16. I got the most recent Gardasil 9 vaccine, but I'd been asking for it since it came out in like 2009. They told me I was t…	131	thank huge relief recent ex gave along dumb shit relationship said expecting allclear relevant nexplanon removed day got pap dx hpv got recent gardasil vaccine id asking since came like told old livid lol asked throughout next decade bada bing positive hpv diagnosis pissed lol good luck hope nothing shortterm nuisance	51		2023-05-30 12:33:04	Comment	gardasil, vaccine		2	CantoErgoSum	jm87o8p	t1_jm85vhz	13vt2n4	Incidental	Incidental (>10)				0.9322	Positive	{'Happy': 0.25, 'Angry': 0.17, 'Surprise': 0.08, 'Sad': 0.08, 'Fear': 0.42}	Fear
HPV	Congratulations! This is such great news. I just turned 35 and I was diagnosed with non 16 non 18 high risk HPV recently. I had the original gardisil, but I have started my updated vaccine doses, the first about a week and a half ago. My doctor was very certain I wouldn’t have trouble clearing this on my own, but I’m pretty nervous about it! I also take birth control pills, and the research about…	124	congratulations great news turned diagnosed non non high risk hpv recently original gardisil started updated vaccine doses first week half ago doctor certain wouldnt trouble clearing im pretty nervous also take birth control pills research oral contraceptives cervical cancer mixed know birth control pills lower serum folate levels started supplementing folate soon found positive heres hoping clea…	60		2023-05-30 12:21:37	Comment	vaccine		2	royalchainess33	jm85vhz	t3_13vt2n4	13vt2n4	Incidental	Incidental (>10)				0.9767	Positive	{'Happy': 0.25, 'Angry': 0.0, 'Surprise': 0.08, 'Sad': 0.25, 'Fear': 0.42}	Fear
HPV	That’s crazy they wouldn’t give it to you! The original that only covered 4 strains came out in 2006. Ridiculous they wouldn’t give it to you! I have to stay on birth control because my mom died pretty young from ovarian cancer and my doctor is more concerned about me getting that than cervical cancer. Birth control decreases your odds of ovarian cancer. I’m hoping getting the new vaccine gives m…	114	thats crazy wouldnt give original covered strains came ridiculous wouldnt give stay birth control mom died pretty young ovarian cancer doctor concerned getting cervical cancer birth control decreases odds ovarian cancer im hoping getting new vaccine gives immune system little kick pants get rid thing quickly actually know got well negative experience around heres hoping ill shoes sooner later	59		2023-05-30 12:48:39	Comment	vaccine		2	royalchainess33	jm8a53x	t1_jm87o8p	13vt2n4	Incidental	Incidental (>10)				-0.949	Negative	{'Happy': 0.12, 'Angry': 0.06, 'Surprise': 0.12, 'Sad': 0.18, 'Fear': 0.53}	Fear
HPV	Please read the posts in my profile, the FAQ sticky post, and the advice from doctors on Ask Experts Now. I have been where you are, mindset wise, but it's simply not in line with the facts of the matter. Of course if you say 'my dick could kill you', people would be afraid, but that is just not true. Firstly - almost all adults will have genital hpv in their lives. You and I are not special. You…	251	please read posts profile faq sticky post advice doctors ask experts mindset wise simply line facts matter course say dick could kill people would afraid true firstly almost adults genital hpv lives special source risk world even person kept away would get hpv next partner one secondly vast majority hpv infections pass without causing harm people cervixes risk responsibility mitigate getting vacc…	120		2024-05-23 08:56:53	Comment	vaccinated		2	spanakopita555	l5bnnzm	t1_l5bjn6m	13z87th	Incidental	Incidental (>10)		n/a	n/a	-0.9919	Negative	{'Happy': 0.0, 'Angry': 0.13, 'Surprise': 0.2, 'Sad': 0.27, 'Fear': 0.4}	Fear
HPV	Thank you for this post. I’m starting to consider dating again after finding out my ex has high risk HPV last week. I will disclose if I plan to have sex until 2 years are up, will use a condom no matter what, stay away from oral sex, and not disclose if we make out. I still don’t know if I have it, I can assume I do in order to practice safe sex. I may already had some version of it. I am worrie…	147	thank post im starting consider dating finding ex high risk hpv last week disclose plan sex years use condom matter stay away oral sex disclose make still dont know assume order practice safe sex may already version worried oral hpv passed chances low depends strain way tell im likely get genitalia wearing condom mouth researching asking different medical staff also plan get vaccine warn future p…	66		2024-11-15 15:34:41	Comment	vaccine		1	Extinction00	lxc0gpd	t3_13z87th	13z87th	Incidental	Incidental (>10)		n/a	n/a	-0.5628	Negative	{'Happy': 0.0, 'Angry': 0.15, 'Surprise': 0.0, 'Sad': 0.38, 'Fear': 0.46}	Fear
HPV	Are you waiting to disclose until at least a few dates in? Are you discussing vaccination? Are you asking for other test results from them?	25	waiting disclose least dates discussing vaccination asking test results	9		2023-07-02 16:53:24	Comment	vaccination		5	spanakopita555	jqfk6ee	t1_jqfcdee	13z87th	Incidental	Incidental (>10)		n/a	n/a	0	Neutral	{'Happy': 0.0, 'Angry': 0.0, 'Surprise': 1.0, 'Sad': 0.0, 'Fear': 0.0}	Surprise
HPV	Having children and high risk hpv my experience Met a great guy. He told me he had a skin tag. Looked like a skin tag. We didn’t have sex because he didn’t get tested like i asked. First date was 400.00 total. I paid half of his testing cost. He paid half for mine. All results known to man came back negative. Even his and mines HSV1 results “oral herpes”. A marriage and a shit load of kids later.…	363	children high risk hpv experience met great guy told skin tag looked like skin tag didnt sex didnt get tested like asked first date total paid half testing cost paid half mine results known man came back negative even mines hsv results oral herpes marriage shit load kids later ask doctors lesion ended getting biopsy swore skin tag penis well wasnt begin wart strain thats covered vaccine never dev…	209		2023-06-16 14:38:54	Post	vaccine, gardasil, shot	1281.67	13		14b5xv4		14b5xv4	Incidental	Incidental (>10)			n/a	-0.5927	Negative	{'Happy': 0.11, 'Angry': 0.04, 'Surprise': 0.15, 'Sad': 0.26, 'Fear': 0.44}	Fear
HPV	I have same issue last year I got warts on vagina removed by electrocaustry and vaccinated gradsil till the date no warts last year pap normal also can I need regular paps or after 2 years but my husband has no issue no gw no problem	46	issue last year got warts vagina removed electrocaustry vaccinated gradsil till date warts last year pap normal also need regular paps years husband issue gw problem	26		2023-06-19 04:25:25	Comment	vaccinated		1	West-Designer-3820	joonvzw	t1_jom2hcv	14b5xv4	Incidental	Incidental (>10)				0.4855	Positive	{'Happy': 0.0, 'Angry': 0.0, 'Surprise': 0.0, 'Sad': 0.0, 'Fear': 1.0}	Fear
HPV	Never had one wart on the outside or the inside of my vagina. I do not remember being vaccinated previously. However, I did get the vaccine after my husband received his proper diagnosis.	33	never one wart outside inside vagina remember vaccinated previously however get vaccine husband received proper diagnosis	16		2023-06-17 12:00:34	Comment	vaccine, vaccinated		1		johlj79	t1_jogciph	14b5xv4	Incidental	Incidental (>10)				0	Neutral	{'Happy': 0.33, 'Angry': 0.0, 'Surprise': 0.33, 'Sad': 0.33, 'Fear': 0.0}	Happy
HPV	The ultimate answer is that women don't HAVE to tell. There are plenty of doctors who say you don't need to disclose a high risk cervical infection. It's a case of personal ethics/comfort. You need to weigh up the relative risks for men/people with penises. They are not zero, just because they don't have cervixes; cases of HPV oral cancer are on the rise and are overtaking cervical cancer because…	356	ultimate answer women dont tell plenty doctors say dont need disclose high risk cervical infection case personal ethicscomfort need weigh relative risks menpeople penises zero dont cervixes cases hpv oral cancer rise overtaking cervical cancer vaccinationscreening women decreased risk quite way otoh oral cancers caused hpv represent oral hpv cases vaccinated might consider youre putting partner m…	183		2023-06-19 12:04:26	Comment	vaccination, vaccinated		13	spanakopita555	joq3ws7	t3_14dk24f	14dk24f	Incidental	Incidental (>10)				-0.9025	Negative	{'Happy': 0.11, 'Angry': 0.05, 'Surprise': 0.21, 'Sad': 0.32, 'Fear': 0.32}	Sad
HPV	Discloser. To tell or not to tell? I know this isn’t going to be a popular post. I was diagnosed a year ago with unspecified HR HPV, not 16, 18 or 45. I got vaccinated once I found out I had it. Thankfully, I received my lab results last week from my doctor and I am negative for HPV… I also realize it could return at any given point. But if 80-90% of people have this…WHY do women need to tell men…	255	discloser tell tell know isnt going popular post diagnosed year ago unspecified hr hpv got vaccinated found thankfully received lab results last week doctor negative hpv also realize could return given point people thiswhy women need tell men positive hr hpv many men heard getting penile cancer ever im personally dont know one since test men seems unfair women face rejection seems matter everyone…	117		2023-06-19 11:57:54	Post	vaccinated	6.53333	17	Turbulent_Slide_8689	14dk24f		14dk24f	Incidental	Incidental (>10)				-0.9796	Negative	{'Happy': 0.0, 'Angry': 0.0, 'Surprise': 0.23, 'Sad': 0.54, 'Fear': 0.23}	Sad
HPV	Nope still clear, I only got my first shot but I think I’ll get the other 2 doses just to be sure	22	nope still clear got first shot think ill get doses sure	11		2024-03-05 23:48:09	Comment	shot		1	Vivid-Lavishness-107	ktkl7nk	t1_kpz3ten	14kukk7	Incidental	Incidental (>10)				0.3309	Positive	{'Happy': 0.0, 'Angry': 0.0, 'Surprise': 0.0, 'Sad': 1.0, 'Fear': 0.0}	Sad
HPV	I gave up on the small ones and just went on dates and disclosed once thjngs seemed like they may get physical. As long as they’re vaccinated and aware of what you have they’re likely to not have an issue with it But I just keep my expectations low cause you never know Sorry you’re going through this. Don’t give up on dating, sometimes people are cooler about it than you’d think	72	gave small ones went dates disclosed thjngs seemed like may get physical long theyre vaccinated aware theyre likely issue keep expectations low cause never know sorry youre going dont give dating sometimes people cooler youd think	36		2024-05-10 00:17:51	Comment	vaccinated		1	Used-Hope-9737	l3e4ght	t1_l33ozok	15aahws	Incidental	Incidental (>10)				-0.1449	Negative	{'Happy': 0.0, 'Angry': 0.0, 'Surprise': 0.0, 'Sad': 0.5, 'Fear': 0.5}	Sad
HPV	But I thought I got rid of them too until I went in with a flashlight and saw super tiny ones I would’ve never seen. I’ve taken all three rounds of the vaccine and aldara had no affect on any of my skin after 4 weeks of use as instructed ;/ Appreciate the advice though. Never heard of this vaccine but I hope that’s all true!	66	thought got rid went flashlight saw super tiny ones wouldve never seen ive taken three rounds vaccine aldara affect skin weeks use instructed appreciate advice though never heard vaccine hope thats true	32		2023-07-26 11:57:23	Comment	vaccine		2	Used-Hope-9737	jtjmwf6	t1_jtjm7um	15aahws	Incidental	Incidental (>10)				0.9427	Positive	{'Happy': 0.33, 'Angry': 0.0, 'Surprise': 0.0, 'Sad': 0.33, 'Fear': 0.33}	Happy
HPV	I have not gotten rid of them and just ignore them and tell partners that they have to be vaccinated	20	gotten rid ignore tell partners vaccinated	6		2024-11-01 10:57:44	Comment	vaccinated		1	Used-Hope-9737	luvies4	t1_lu5n0vj	15aahws	Incidental	Incidental (>10)				-0.3612	Negative	{'Happy': 0.0, 'Angry': 0.0, 'Surprise': 0.0, 'Sad': 0.0, 'Fear': 1.0}	Fear
HPV	[UPDATE] How should I tell the guy I’m seeing that I have HPV? [Previous Post](https://www.reddit.com/r/HPV/comments/157z04m/how_should_i_tell_the_guy_im_seeing_that_i_have/?utm_source=share&utm_medium=ios_app&utm_name=ioscss&utm_content=2&utm_term=1) I had a whole script written down in my notes app and obviously skipped so many points when I actually told him, but he took it so well y’all!! It …	216	update tell guy im seeing hpv previous post whole script written notes app obviously skipped many points actually told took well yall interrupted moment little bit natural way bring seemed surprisingly okay someone didnt know much hpv also couldnt remember vaccinated thank letting know soon resumed activities like huge weight lifted shoulders know many commented previous post said didnt need disc…	99		2023-07-29 01:26:25	Post	vaccinated		19	AwarenessKey4399	15ckvln		15ckvln	Incidental	Incidental (>10)				0.5866	Positive	{'Happy': 0.0, 'Angry': 0.07, 'Surprise': 0.21, 'Sad': 0.57, 'Fear': 0.14}	Sad
Health	There’s an HPV vaccine for adults coming out.	8	theres hpv vaccine adults coming	5		2023-03-10 11:29:49	Comment	hpv vaccine		1	CoolCatsandKittens86	jbp5ngq	t1_jbn8gbx	11mzfm9	Intentional	<10 Words				-0.296	Negative	{'Happy': 0, 'Angry': 0, 'Surprise': 0, 'Sad': 0, 'Fear': 0}	No Dominant Emotion
HPV	High risk HPV went away! Hello! For the last 2 years I was testing positive for high risk HPV but my test results just came back and it cleared! The only thing I’ve done differently this year was lose 20 pounds and I got the HPV shot recommended by my doctor.	51	high risk hpv went away hello last years testing positive high risk hpv test results came back cleared thing ive done differently year lose pounds got hpv shot recommended doctor	30		2023-07-31 15:37:19	Post	shot	43.9	46	Mamacc210_	15erc2k		15erc2k	Incidental	Incidental (>10)				-0.3455	Negative	{'Happy': 0.0, 'Angry': 0.17, 'Surprise': 0.0, 'Sad': 0.33, 'Fear': 0.5}	Fear
HPV	Wow that’s interesting! Thanks for sharing! Don’t you mind to write the name of that shot you took? Also, could it be that you used different lab this time or maybe different strain that you checked? Was it on your genitals?	41	wow thats interesting thanks sharing dont mind write name shot took also could used different lab time maybe different strain checked genitals	22		2023-07-31 16:21:13	Comment	shot		6	LonelyMark2116	ju9appg	t3_15erc2k	15erc2k	Incidental	Incidental (>10)				0.9205	Positive	{'Happy': 0.25, 'Angry': 0.0, 'Surprise': 0.5, 'Sad': 0.0, 'Fear': 0.25}	Surprise
HPV	Hi! My doctor told me to get my shot so I wouldn’t get anymore strains, according to my records I had all strains but one. And I’m from the US :)	31	hi doctor told get shot wouldnt get anymore strains according records strains one im us	15		2023-08-01 09:41:10	Comment	shot		3	Mamacc210_	jucjr1i	t1_jubxll2	15erc2k	Incidental	Incidental (>10)				0.4753	Positive	{'Happy': 0.0, 'Angry': 0.0, 'Surprise': 0.0, 'Sad': 0.33, 'Fear': 0.67}	Fear
HPV	Hi! It was just the regular HPV shot. And no it’s always been the same lab. I never had any genital warts. :)	23	hi regular hpv shot always lab never genital warts	9		2023-07-31 16:29:51	Comment	shot		6	Mamacc210_	ju9c1re	t1_ju9appg	15erc2k	Incidental	Incidental (>10)				0.2714	Positive	{'Happy': 0, 'Angry': 0, 'Surprise': 0, 'Sad': 0, 'Fear': 0}	No Dominant Emotion
VACCINES	How many partners have you had and did you consistently use protection? I don’t think it’s immediately likely that you’ve been infected, especially since some of your partners may have been vaccinated. No, HPV cancers are not a thing where you get cancer immediately after infection or don’t.	48	many partners consistently use protection dont think immediately likely youve infected especially since partners may vaccinated hpv cancers thing get cancer immediately infection dont	24		2023-08-01 08:52:59	Comment	hpv, vaccinated		1	catjuggler	juccn0s	t3_15f1ohm	15f1ohm	Incidental	Incidental (>10)			n/a	-0.8225	Negative	{'Happy': 0.0, 'Angry': 0.0, 'Surprise': 0.0, 'Sad': 0.33, 'Fear': 0.67}	Fear
VACCINES	Presumably your partners were vaccinated against HPV so that may have helped you avoid catching it. The vaccine is still recommended for people your age in most countries so still worth getting it	33	presumably partners vaccinated hpv may helped avoid catching vaccine still recommended people age countries still worth getting	17		2023-08-01 12:53:27	Comment	hpv, vaccine, vaccinated		2	yrmjy	judebkl	t3_15f1ohm	15f1ohm	Incidental	Incidental (>10)			n/a	0.197	Positive	{'Happy': 0.0, 'Angry': 0.25, 'Surprise': 0.25, 'Sad': 0.0, 'Fear': 0.5}	Fear
HPV	Cool! Great! I am so happy for you! I have been beating myself with it too much for too long? HPV 51 and 62,44 here. My new obgyn recommended coryolus+vaginal suppositories with catechins, increasing the vit D dosage for 3 months, also had 2 shots of the vaccine, gonna do the third soon. 1 month after the above, virus still there but zero precancerous cells and LSIL regressed to ASC-US. Now, the …	96	cool great happy beating much long hpv new obgyn recommended coryolusvaginal suppositories catechins increasing vit dosage months also shots vaccine gonna third soon month virus still zero precancerous cells lsil regressed ascus first month isoprinosine passed left also folic acid vit e vit systemwell vit add betaglucan zn sulfate	49		2023-08-02 14:41:39	Comment	vaccine, shot		2	lilla_stjarna	juixic6	t3_15fx8jm	15fx8jm	Incidental	Incidental (>10)				0.7466	Positive	{'Happy': 0.43, 'Angry': 0.0, 'Surprise': 0.14, 'Sad': 0.14, 'Fear': 0.29}	Happy
HPV	Yes, HPV is widespread. And also, you know without a shadow of a doubt your HPV is still active. So with that, you can know without a shadow of a doubt you are actively putting someone at risk of transmission. I highly suggest you research how HPV may effect women. Often, it’s nothing. But sometimes, it’s something. Know all about hpv for the sake of yourself and others. Do you want to live with …	221	yes hpv widespread also know without shadow doubt hpv still active know without shadow doubt actively putting someone risk transmission highly suggest research hpv may effect women often nothing sometimes something know hpv sake others want live ifs longtermnot knowing lasting effect transmission may someone sexual health always always always give someone choice body give full context diagnosis p…	111		2023-08-03 08:50:16	Comment	vaccine		2	Hungry-Loquat7943	jumai59	t3_15gblrn	15gblrn	Incidental	Incidental (>10)				0.9832	Positive	{'Happy': 0.0, 'Angry': 0.04, 'Surprise': 0.12, 'Sad': 0.38, 'Fear': 0.46}	Fear
HPV	Some doctors say you don't need to disclose, but on this forum we advise it because we all feel like we would have liked to have the choice! Even if that choice is sometimes an illusion, given how widespread HPV is. If you still have visible warts, I think you're better off disclosing, because people can feel really hurt when you're not upfront from the start, as you can see. You could give peopl…	174	doctors say dont need disclose forum advise feel like would liked choice even choice sometimes illusion given widespread hpv still visible warts think youre better disclosing people feel really hurt youre upfront start see could give people chance get vaccinated well given hpv isnt fully prevented condoms next part isnt relevant hpv also think start unprotected sex good idea full frank sexual hea…	87		2023-08-02 10:25:12	Comment	vaccinated		36	spanakopita555	juhri98	t3_15gblrn	15gblrn	Incidental	Incidental (>10)				0.5716	Positive	{'Happy': 0.0, 'Angry': 0.27, 'Surprise': 0.0, 'Sad': 0.33, 'Fear': 0.4}	Fear
HPV	HPV is a special kind of virus because it’s so common and ~generally~ has mild side effects and clears up. There’s also no treatment if you’ve already been vaccinated. My doc said it’s up to me to disclose (I have a HR cervical strain not warts) because even if someone got it, there’s no way for men to be tested. However, I would have wanted to know before I slept with the person who gave it to m…	149	hpv special kind virus common generally mild side effects clears theres also treatment youve already vaccinated doc said disclose hr cervical strain warts even someone got theres way men tested however would wanted know slept person gave im sure know difficult live ethical dilemma know body think kind sti important take every precaution dont want disclose understand wanting least scary fear rejec…	67		2023-08-05 00:08:51	Comment	vaccinated		1		juuzsqt	t3_15gblrn	15gblrn	Incidental	Incidental (>10)				-0.6004	Negative	{'Happy': 0.23, 'Angry': 0.08, 'Surprise': 0.15, 'Sad': 0.23, 'Fear': 0.31}	Fear
VACCINES	The HPV Vaccine and "Purity Culture"	6	hpv vaccine purity culture	4		2023-03-21 10:22:14	Post	hpv vaccine		16	Voices4Vaccines	11xk0zp		11xk0zp	Intentional	<10 Words				0.1406	Positive	{'Happy': 0.0, 'Angry': 0.14, 'Surprise': 0.14, 'Sad': 0.43, 'Fear': 0.29}	Sad
HPV	7 years of this and docs never told you to get vaccinated? I’ve read so many comments from people saying warts only stopped reoccurring after their second dose. Look into it, dude. It might actually go away! To your post: you’re absolutely the asshole for not using protection which is the bare BARE minimum when you know you have an STD that doesn’t have a clear treatment/guaranteed cure. Girl was…	92	years docs never told get vaccinated ive read many comments people saying warts stopped reoccurring second dose look dude might actually go away post youre absolutely asshole using protection bare bare minimum know std doesnt clear treatmentguaranteed cure girl probably love time brought also might felt shed already contact virus	50		2023-08-03 22:24:49	Comment	vaccinated		3	stillatraitor	jupqnqd	t1_juhzblc	15gblrn	Incidental	Incidental (>10)				0.7345	Positive	{'Happy': 0.11, 'Angry': 0.11, 'Surprise': 0.11, 'Sad': 0.44, 'Fear': 0.22}	Sad
HPV	As soon as I knew I had it everyone I tell them first before sex, and no oral. I got snipped and still wear a condom if they are not vaccinated. Idc what the doc says you need to tell them first.	42	soon knew everyone tell first sex oral got snipped still wear condom vaccinated idc doc says need tell first	19		2023-08-02 17:21:48	Comment	vaccinated		1		jujg4m8	t3_15gblrn	15gblrn	Incidental	Incidental (>10)				-0.296	Negative	{'Happy': 0, 'Angry': 0, 'Surprise': 0, 'Sad': 0, 'Fear': 0}	No Dominant Emotion
HPV	yes honestly always better to disclose dont be ashamed if theyre educated they will know its no biggie if theyre vaccinated	21	yes honestly always better disclose dont ashamed theyre educated know biggie theyre vaccinated	13		2023-08-02 17:02:19	Comment	vaccinated		1	Fun_Junket_1987	jujd8yo	t3_15gblrn	15gblrn	Incidental	Incidental (>10)				0.8383	Positive	{'Happy': 0.0, 'Angry': 0.0, 'Surprise': 0.0, 'Sad': 1.0, 'Fear': 0.0}	Sad
HPV	Yes honestly I think you should have told. Ask her to make a vaccine. And did you take a shot yourself?	21	yes honestly think told ask make vaccine take shot	9		2023-08-02 11:02:20	Comment	vaccine, shot		15	LonelyMark2116	juhxgxv	t3_15gblrn	15gblrn	Incidental	Incidental (>10)				0.6908	Positive	{'Happy': 0.0, 'Angry': 0.0, 'Surprise': 0.0, 'Sad': 1.0, 'Fear': 0.0}	Sad
Vaccine	The HPV Vaccine and "Purity Culture"	6	hpv vaccine purity culture	4	pro-vax	2023-03-21 10:22:46	Post	hpv vaccine	1078.95	7	Voices4Vaccines	11xk1iv		11xk1iv	Intentional	<10 Words				0.8885	Positive	{'Happy': 0.0, 'Angry': 0.0, 'Surprise': 0.33, 'Sad': 0.5, 'Fear': 0.17}	Sad
CervicalCancer	Intimacy after AIS I don’t know if this is the right place for this question. I got diagnosed with pretty advanced AIS from high risk hpv in summer 2021 and had a hysterectomy as a result. It’s crazy because I had so few partners and we were always so safe… Anyway, around the time of my diagnosis I started dating a guy. He has an autoimmune disorder and is terrified of getting sick from the hpv, …	121	intimacy ais dont know right place question got diagnosed pretty advanced ais high risk hpv summer hysterectomy result crazy partners always safe anyway around time diagnosis started dating guy autoimmune disorder terrified getting sick hpv dont sex even years weve discussed vaccine doesnt want potential adverse effects help feel less anxious anyone else come across issue hpv intimacy tia	59		2023-08-10 06:31:20	Post	hpv, vaccine		8	journeythroughtime-9	15n9vvn		15n9vvn	Incidental	Incidental (>10)				-0.782	Negative	{'Happy': 0.25, 'Angry': 0.0, 'Surprise': 0.25, 'Sad': 0.12, 'Fear': 0.38}	Fear
HPV	High risk HPV success story - 50’s Female I’ve appreciated this community so much and all the sharing from those newly diagnosed, those undergoing procedures, outcomes, clearance etc. Thought I’d share my story, as it’s from someone a little older than than what I’ve observed from lurking out here for the past 2+ years. November 2020 I went for a well woman exam. Got a call in December that my pa…	371	high risk hpv success story female ive appreciated community much sharing newly diagnosed undergoing procedures outcomes clearance etc thought id share story someone little older ive observed lurking past years november went well woman exam got call december pap normal hpv category nurse explained could dormant years said come back year remember day following weeks well body felt like permanent k…	198		2023-04-14 10:24:36	Post	vaccine	1078.1	48	DevelopmentAlone6404	12m0vil		12m0vil	Incidental	Incidental (>10)				0.9829	Positive	{'Happy': 0.15, 'Angry': 0.04, 'Surprise': 0.04, 'Sad': 0.42, 'Fear': 0.35}	Sad
AskDocs	NAD but I work in peds so I will try to answer this. Hopefully that’s ok If you have received your Gardasil (HPV) vaccine prior to turning 15, you get two shots total, 6 months apart. At my clinic, we usually do first vaccine during the 11year well visit and second shot during 12y well visit. If first shot is received AFTER age 15, you get 3 shots and the first two have to be 1-2 months apart. Th…	129	nad work peds try answer hopefully thats ok received gardasil hpv vaccine prior turning get two shots total months apart clinic usually first vaccine year well visit second shot well visit first shot received age get shots first two months apart third vaccine given min months initial shot youve received dose dose hpv vaccine thats youre done need additional boosters also fyi think get gardasil va…	70	Layperson/not verified as healthcare professional	2023-08-15 18:27:59	Comment	hpv vaccine, gardasil		3	I-vax-your-family	jwcv853	t1_jwathig	15rjtbo	Incidental	Incidental (>10)				0.9651	Positive	{'Happy': 0.0, 'Angry': 0.25, 'Surprise': 0.5, 'Sad': 0.0, 'Fear': 0.25}	Surprise
AskDocs	Just wanted to comment on, the vaccine was probably for HPV or Hep b. There is no vaccine for HIV and wouldn't want you to think you're vaccinated so can't catch it	32	wanted comment vaccine probably hpv hep b vaccine hiv wouldnt want think youre vaccinated cant catch	16	Physician	2023-08-15 05:01:26	Comment	hpv, vaccine, vaccinated		555	Ali_gem_1	jw9jebk	t3_15rjtbo	15rjtbo	Incidental	Incidental (>10)				-0.3447	Negative	{'Happy': 0.0, 'Angry': 0.5, 'Surprise': 0.0, 'Sad': 0.0, 'Fear': 0.5}	Angry
HPV	Congrats! It might be due to the vaccine	8	congrats might due vaccine	4		2023-03-26 00:20:05	Comment	vaccine		6	Fit-Celebration-125	jdpozgj	t3_122ahsf	122ahsf		<10 Words				0.8843	Positive	{'Happy': 0.33, 'Angry': 0.13, 'Surprise': 0.0, 'Sad': 0.13, 'Fear': 0.4}	Fear
HPV	Negative test after 8 months HPV gone Hi in November 2022 got diagnosed with genital hpv had 2 warts on my penis i went through 3 cryo therapies and took 3 shots of G9 today i called to the std clinic they told me i got negative hpv result i had test last week so for my body it took 8 months i expect warts not to come back i was eating a lot of vitamins and reduced sugar and also vegetables its r…	103	negative test months hpv gone hi november got diagnosed genital hpv warts penis went cryo therapies took shots g today called std clinic told got negative hpv result test last week body took months expect warts come back eating lot vitamins reduced sugar also vegetables really patience mindset stay hard smoking drinking stop well	54		2023-08-22 03:10:41	Post	shot		12	Divide7077	15xz3sd		15xz3sd	Incidental	Incidental (>10)				-0.836	Negative	{'Happy': 0.1, 'Angry': 0.3, 'Surprise': 0.0, 'Sad': 0.5, 'Fear': 0.1}	Sad
PreCervicalCancer	What to expect: CIN 2-3/Leep experience 26F in NYC Abnormal pap: Came back with abnormal pap - ASCUS and hpv+ ( negative for 16/18). Super nerve wracking because no one I knew had experienced this and was pretty unheard of in my social circle. I was just really freaked out at this point because I had no one to talk to about it with because no one I knew had gone through it and I went to the worst…	1180	expect cin leep experience f nyc abnormal pap came back abnormal pap ascus hpv negative super nerve wracking one knew experienced pretty unheard social circle really freaked point one talk one knew gone went worst possible outcome didnt colposcopy colposcopy nerve wracking little painful uncomfortableunpleasant anything super short affects mostly fine cramping days little discomfortsoreness bloat…	552		2023-04-20 00:47:06	Post	gardasil		22	GirlypopPoppin	12snr2l		12snr2l	Incidental	Incidental (>10)				0.9871	Positive	{'Happy': 0.2, 'Angry': 0.06, 'Surprise': 0.17, 'Sad': 0.31, 'Fear': 0.28}	Sad
AskDocs	In Australia when we did paps, they were every 2 years from 18. Now we don't do paps, it is the cervical screening test which is every 5 years from aged 25 (or 20 if you became sexually active at a young age, prior to being vaccinated) It is a better test and tests for strains of HPV. They have found that increasing the starting age reduces the number of unnecessary interventions. If you have sus…	122	australia paps every years dont paps cervical screening test every years aged became sexually active young age prior vaccinated better test tests strains hpv found increasing starting age reduces number unnecessary interventions suspicious symptoms cotest hpv cytology age main reason safely decrease frequency csts though high vaccination rates australia target eliminate cervical cancer public hea…	56	Physician - General practitioner	2023-08-25 18:24:12	Comment	hpv, cervical cancer, vaccinated, vaccination		7	jaibie83	jxrg8li	t1_jxpalqq	160c2xk	Incidental	Incidental (>10)				0	Neutral	{'Happy': 0.0, 'Angry': 0.29, 'Surprise': 0.0, 'Sad': 0.14, 'Fear': 0.57}	Fear
AskDocs	Condoms don’t prevent HPV transmission, so using protection isn’t protective in this sense. Also true for herpes transmission. They can lower the risk of transmission. But it’s shouldn’t be considered protective, or thought that anyone who has hpv doesn’t or didn’t use protection for example. Hpv is the most common STI in the US. Anyone can get HPV even if they’ve only had sex with one person. Th…	97	condoms dont prevent hpv transmission using protection isnt protective sense also true herpes transmission lower risk transmission shouldnt considered protective thought anyone hpv doesnt didnt use protection example hpv common sti us anyone get hpv even theyve sex one person cdc even goes far say hpv common almost every sexually active person get hpv point dont get vaccinated	58	Layperson/not verified as healthcare professional.	2023-08-24 19:43:20	Comment	hpv, vaccinated		10	Fluttering_Feathers	jxmqpkh	t1_jxmeauu	160c2xk	Incidental	Incidental (>10)				0.4505	Positive	{'Happy': 0.33, 'Angry': 0.0, 'Surprise': 0.17, 'Sad': 0.17, 'Fear': 0.33}	Happy
AskDocs	Well that’s why I am vaccinated. Also I believe condoms can prevent HPV transmission, plus are much more sanitary. “You can get HPV by having vaginal, anal, or oral sex with someone who has the virus. It is most commonly spread during vaginal or anal sex. It also spreads through close skin-to-skin touching during sex. A person with HPV can pass the infection to someone even when they have no sign…	90	well thats vaccinated also believe condoms prevent hpv transmission plus much sanitary get hpv vaginal anal oral sex someone virus commonly spread vaginal anal sex also spreads close skintoskin touching sex person hpv pass infection someone even signs symptoms degree yes hpv transmission extent reduced wearing condom	47	Layperson/not verified as healthcare professional	2023-08-24 19:44:10	Comment	hpv, vaccinated		4	OutsideSignal4194	jxmqtli	t1_jxmqpkh	160c2xk	Incidental	Incidental (>10)				0.4019	Positive	{'Happy': 0.17, 'Angry': 0.0, 'Surprise': 0.0, 'Sad': 0.17, 'Fear': 0.67}	Fear
AskDocs	Do you let your daughter make her own choice about all vaccines? (Per the CDC vaccine schedule, vaccines against tetanus/diphteria/pertussis and meningococcal disease are recommended around the same age as the HPV vaccine.) Or did she get to choose about HPV because her dad is against it? No judgment, I'm just curious because that sounds frustrating. Consent is important, but I think I might not …	79	let daughter make choice vaccines per cdc vaccine schedule vaccines tetanusdiphteriapertussis meningococcal disease recommended around age hpv vaccine get choose hpv dad judgment im curious sounds frustrating consent important think might able fully grasp benefits hpv vaccine	37	Layperson/not verified as healthcare professional	2023-08-24 18:39:13	Comment	hpv vaccine		4	AskDocsThrowaway444	jxmhqq0	t1_jxlykl0	160c2xk	Incidental	Incidental (>10)				0.6711	Positive	{'Happy': 0.11, 'Angry': 0.44, 'Surprise': 0.11, 'Sad': 0.22, 'Fear': 0.11}	Angry
AskDocs	Ah! Okay. Thank you. Well, that info changes things. I'm very traditional. My wife and I have been our only partners (as far as I know!! :-) ) and met at 16/19 and still together with two kids 26 years later, so we're probably low risk anyway. I was thinking of it incorrectly, not as HPV causes the cancer, more the vaccination can stop cancer - was missing out the first step in my line of thought.	77	ah okay thank well info changes things im traditional wife partners far know met still together two kids years later probably low risk anyway thinking incorrectly hpv causes cancer vaccination stop cancer missing first step line thought	37	Layperson/not verified as healthcare professional.	2023-08-26 03:31:15	Comment	hpv, vaccination		2	KillerDr3w	jxt0ns0	t1_jxqv5ts	160c2xk	Incidental	Incidental (>10)				-0.8943	Negative	{'Happy': 0.14, 'Angry': 0.0, 'Surprise': 0.14, 'Sad': 0.29, 'Fear': 0.43}	Fear
AskDocs	I got my son vaxxed as soon as he was old enough. If he can stop the spread, great. If he can avoid cancer-causing hpv, great. Why wouldn’t you advocate your kid getting protected?	34	got son vaxxed soon old enough stop spread great avoid cancercausing hpv great wouldnt advocate kid getting protected	18	Layperson/not verified as healthcare professional	2023-08-24 17:57:47	Comment	hpv, vaxxed		5	witchbrew7	jxmbuaj	t1_jxlmp4v	160c2xk	Incidental	Incidental (>10)				0.8271	Positive	{'Happy': 0.8, 'Angry': 0.0, 'Surprise': 0.0, 'Sad': 0.0, 'Fear': 0.2}	Happy
AskDocs	I’m so sorry to hear that. How’s he doing now if I may ask? This is why boys also get the HPV vaccine- it’s not just for girls.	28	im sorry hear hows may ask boys also get hpv vaccine girls	12	Layperson/not verified as healthcare professional	2023-08-25 12:25:54	Comment	hpv vaccine		2	m_maggs	jxpxizs	t1_jxowqiq	160c2xk	Incidental	Incidental (>10)				-0.1513	Negative	{'Happy': 0.0, 'Angry': 0.0, 'Surprise': 0.5, 'Sad': 0.5, 'Fear': 0.0}	Surprise
Vaccine	We are not large enough of a forum to get you any statistically meaningful answer on such a question. Though it's good that you are interested in such a topic to help spread awareness about the benefits of HPV vaccination. I would have my children get it when they are old enough. It's recommended for boys now, too.	58	large enough forum get statistically meaningful answer question though good interested topic help spread awareness benefits hpv vaccination would children get old enough recommended boys	25	🔰 trusted member 🔰	2023-08-28 04:14:49	Comment	hpv, vaccination		7	heliumneon	jy2gle3	t3_163g1yz	163g1yz	Incidental	Incidental (>10)				0.9186	Positive	{'Happy': 0.25, 'Angry': 0.0, 'Surprise': 0.0, 'Sad': 0.0, 'Fear': 0.75}	Fear
HPV	I only got 1. The next shot is on November.	10	got next shot november	4		2023-09-11 15:12:24	Comment	shot		1		k05poce	t1_k044itf	16evy6d	Incidental	Incidental (>10)				0	Neutral	{'Happy': 0, 'Angry': 0, 'Surprise': 0, 'Sad': 0, 'Fear': 0}	No Dominant Emotion
HPV	No new hpv warts for 18 months Hi I had genital warts for 3 years used creams and had them frozen off multiple times. They kept coming back. I have not had a out break since January 2022. Is it safe to say my body had got rid of it. I also had the hpv vaccine in December 2021 (after my doctor said it was worth a try getting it even thou you already have the virus as new study’s are promising) mig…	113	new hpv warts months hi genital warts years used creams frozen multiple times kept coming back break since january safe say body got rid also hpv vaccine december doctor said worth try getting even thou already virus new studys promising might coinsidence getting breaks every weeks always mind going outbreak answers appreciated	52		2023-09-25 14:09:49	Post	vaccine	37.8167	14	Bubbly_Stick4777	16s0xbe		16s0xbe	Incidental	Incidental (>10)				0.7964	Positive	{'Happy': 0.14, 'Angry': 0.0, 'Surprise': 0.57, 'Sad': 0.14, 'Fear': 0.14}	Surprise
HPV	And that’s fucking awesome. Your partner is vaccinated. Which is awesome After what shot did your warts just disappear?? That’s awesome by the way. It doesn’t happen for everyone. But def awesome if it happened to you. Can you provide your age? Was all your treatments cryotherapy? How many gardasil shots did you get	54	thats fucking awesome partner vaccinated awesome shot warts disappear thats awesome way doesnt happen everyone def awesome happened provide age treatments cryotherapy many gardasil shots get	26		2023-09-25 15:27:07	Comment	vaccinated, gardasil, shot		1		k26r713	t1_k26lfxi	16s0xbe	Incidental	Incidental (>10)				0.932	Positive	{'Happy': 0.14, 'Angry': 0.14, 'Surprise': 0.57, 'Sad': 0.0, 'Fear': 0.14}	Surprise
HPV	I wonder if the trick is to get the vax and then treat right away so your body makes the connection. super interesting,	23	wonder trick get vax treat right away body makes connection super interesting	12		2023-09-26 00:24:18	Comment	vax		1	bitofahoe	k28uksn	t3_16s0xbe	16s0xbe	Incidental	Incidental (>10)				0.8442	Positive	{'Happy': 0.17, 'Angry': 0.17, 'Surprise': 0.5, 'Sad': 0.17, 'Fear': 0.0}	Surprise
HPV	So you stopped having reoccurrence around the time you got vaccinated?	11	stopped reoccurrence around time got vaccinated	6		2023-09-25 17:01:52	Comment	vaccinated		1	Ok_Persimmon8732	k276o40	t3_16s0xbe	16s0xbe	Incidental	Incidental (>10)				-0.2911	Negative	{'Happy': 0, 'Angry': 0, 'Surprise': 0, 'Sad': 0, 'Fear': 0}	No Dominant Emotion
VACCINES	Why do some vaccines hurt worse than others? Hi! I got my flu and new covid booster today (yay!) and the covid one hurt more (administered by the same person). Like, the actual medicine seemed to sting, while the flu shot I couldn't feel other than the poke. This also happened to me with the HPV series of vaccines which were so painful upon administration. I'm very curious what the science might …	201	vaccines hurt worse others hi got flu new covid booster today yay covid one hurt administered person like actual medicine seemed sting flu shot couldnt feel poke also happened hpv series vaccines painful upon administration im curious science might behind also used shots testosterone know im done well doesnt sting subcutaneousor done poorly lmao hurt dont know much pain injection seems like sting…	97		2023-09-26 16:56:14	Post	hpv, vaccines, shot	407.767	5	angelboyisaac	16t1eev		16t1eev	Incidental	Incidental (>10)				-0.9083	Negative	{'Happy': 0.0, 'Angry': 0.0, 'Surprise': 0.13, 'Sad': 0.73, 'Fear': 0.13}	Sad
VACCINES	It's often about the pH of the injection. GARDASIL, for example, is pretty alkaline. So it stings. In less than a minute, the acid or base is buffered away, so it stops hurting.	33	often ph injection gardasil example pretty alkaline stings less minute acid base buffered away stops hurting	16		2023-09-26 23:44:00	Comment	gardasil		5	MikeGinnyMD	k2e1fx2	t3_16t1eev	16t1eev	Incidental	Incidental (>10)				-0.1635	Negative	{'Happy': 0.2, 'Angry': 0.2, 'Surprise': 0.2, 'Sad': 0.4, 'Fear': 0.0}	Sad
HPV	Cleared HPV and dysplasia after LEEP with positive margins! I never post to Reddit but wanted to share my experience since I read others’ posts on here and it comforted me in a time of stress and uncertainty. For context, I got the Gardasil vaccine as a teen and I am in a monogamous relationship and have had the same partner since my first positive HPV test. - Age 24: Tested positive for HPV, abn…	297	cleared hpv dysplasia leep positive margins never post reddit wanted share experience since read others posts comforted time stress uncertainty context got gardasil vaccine teen monogamous relationship partner since first positive hpv test age tested positive hpv abnormal pap follow colposcopy showed cervicitis took doxycycline clear got normal pap later year age pap smear tested positive high ri…	169		2023-09-28 16:46:41	Post	vaccine, gardasil		15	yellowchameleon	16usqfr		16usqfr	Incidental	Incidental (>10)				0.9656	Positive	{'Happy': 0.0, 'Angry': 0.19, 'Surprise': 0.14, 'Sad': 0.24, 'Fear': 0.43}	Fear
CervicalCancer	1a1 squamous cell carcinoma Hi Ladies! I would really appreciate if you would like to share your experience being staged 1a1. I was staged 1a1 June22’ due to a recurrent/persistent HPV16. I was 38. The leep got away the carcinoma focus (1mm) but the margins came compromised (endocervical part). Got the Gardasil vaccine and muy husband as well. 3 shots. Across 22’ In Sep 22’ got my first control, …	211	squamous cell carcinoma hi ladies would really appreciate would like share experience staged staged june due recurrentpersistent hpv leep got away carcinoma focus mm margins came compromised endocervical part got gardasil vaccine muy husband well shots across sep got first control pap colpo pcr came fine anxiety mental help didnt allow mover forward got second leep sure carcinoma focus left behin…	118		2023-09-30 15:24:41	Post	gardasil		3	laura19837	16wgvqp		16wgvqp	Incidental	Incidental (>10)				0.9646	Positive	{'Happy': 0.33, 'Angry': 0.07, 'Surprise': 0.13, 'Sad': 0.2, 'Fear': 0.27}	Happy
HPV	HSV vs HPV: why the language of herpes doesn't apply to HPV In many ways, HSV is the better-understood and better-known skin infection that is often sexually transmitted. For that reason, people who are new to HPV often assume that the same things apply. But, I think it's unhelpful to operate in this paradigm, because these are fundamentally different viruses. For example, I often notice people t…	2020	hsv vs hpv language herpes doesnt apply hpv many ways hsv betterunderstood betterknown skin infection often sexually transmitted reason people new hpv often assume things apply think unhelpful operate paradigm fundamentally different viruses example often notice people talk hpv outbreaks dont like using term fits well know hsv doesnt really apply hpv cause confusion disclaimer doctor open correct…	1041		2023-05-04 15:43:59	Post	vaccinated, vaccine		70	spanakopita555	137zd7h		137zd7h	Incidental	Incidental (>10)		n/a		-0.9956	Negative	{'Happy': 0.1, 'Angry': 0.08, 'Surprise': 0.06, 'Sad': 0.24, 'Fear': 0.51}	Fear
HPV	Read my post history—anguished and terrified last almost 3 yrs…finally here with HAPPY hpv16 news If you see my post history you can see how riddled with misery and anxiety I was and how ive been privately dealing with hpv16, a leep and abnormal paps for almost 3 yrs. I wanted to come back because quite literally today I got the best news. My pap recheck from yesterday showed NORMAL results and N…	419	read post historyanguished terrified last almost yrsfinally happy hpv news see post history see riddled misery anxiety ive privately dealing hpv leep abnormal paps almost yrs wanted come back quite literally today got best news pap recheck yesterday showed normal results negative hpv highrisk hpvs timeline maybe give others hope felt like one hopeless unlucky ones jan age first abnormal pap posit…	243		2023-10-05 15:17:41	Post	gardasil, shot	2489.73	20	Panickedthrowawaaaay	170s5bp		170s5bp	Incidental	Incidental (>10)				0.7705	Positive	{'Happy': 0.07, 'Angry': 0.17, 'Surprise': 0.09, 'Sad': 0.35, 'Fear': 0.33}	Sad
HPV	I was the same way. Confused and scared that this was happening to me. The first time i did have CIN I. Honestly cin I basically just means you have an active infection with some changes/inflammation. My gyno said nowadays they dont even really consider “cin i” to be precancerous. When i had cin i i was told to come back in a year for a recheck and thats it. When I came back for my recheck it had…	301	way confused scared happening first time cin honestly cin basically means active infection changesinflammation gyno said nowadays dont even really consider cin precancerous cin told come back year recheck thats came back recheck become cin ii honestly believe unluckiness bc hpv bet dealing random high risk hpv like wouldve normal even cin ii gyno like someone would get potentially sticky situatio…	147		2023-10-07 08:47:25	Comment	vaxxed, vax		2	Panickedthrowawaaaay	k3uokl9	t1_k3tu3f9	170s5bp	Incidental	Incidental (>10)				0.9735	Positive	{'Happy': 0.06, 'Angry': 0.06, 'Surprise': 0.0, 'Sad': 0.39, 'Fear': 0.5}	Fear
HPV	Almost same exact scenario/timeline/age as you, I just got my second colposcopy done. Waiting for the results. The colposcopy is so painful for me, I almost passed out from the cramping this time. I had to save the first HPV shot for another day ‘cause I couldn’t handle anymore today lol. How was the LEEP for you? I’m assuming at this rate I’ll probably need it in the future but I’m trying to be …	79	almost exact scenariotimelineage got second colposcopy done waiting results colposcopy painful almost passed cramping time save first hpv shot another day cause couldnt handle anymore today lol leep im assuming rate ill probably need future im trying positive absolutely terrifies	40		2023-10-09 17:48:10	Comment	shot		1	ODaveyRules	k474dfn	t3_170s5bp	170s5bp	Incidental	Incidental (>10)				0.049	Neutral	{'Happy': 0.17, 'Angry': 0.0, 'Surprise': 0.17, 'Sad': 0.17, 'Fear': 0.5}	Fear
HPV	I have, I don’t how to say less than a tiny bean size of lymph node under my ear 👂 more like behind the corner of my right ear, it doesn’t get bigger.since this August, I have tiny skin Growth in my left thigh it’s doesn’t grow big or in number and I can even see few (3-4) Tiny bumps on my inner thigh (not close to each one) far from the growth I don’t which type of HPV I have, didn’t vaccinated …	121	dont say less tiny bean size lymph node ear like behind corner right ear doesnt get biggersince august tiny skin growth left thigh doesnt grow big number even see tiny bumps inner thigh close one far growth dont type hpv didnt vaccinated yet dr checkup last week said nothing concern skin tag havent mentioned lymph node doctor reading reddit im fked mind	62		2023-10-10 06:56:46	Comment	vaccinated		1	Gamingshiv1990	k49gko5	t3_174arty	174arty	Incidental	Incidental (>10)				0.807	Positive	{'Happy': 0.11, 'Angry': 0.0, 'Surprise': 0.33, 'Sad': 0.11, 'Fear': 0.44}	Fear
HPV	HPV Colposcopy Today! Here’s how it went. Hey all. I recently tested positive for HPV high risk strains (not 16/18). I know there are people who are scared and confused. I am one of them. I just wanted to create a post that shows my journey with this. I tested positive for my Dual Stain test. A couple weeks later, they had me come in for a colposcopy. That was today. I am currently in my car afte…	383	hpv colposcopy today heres went hey recently tested positive hpv high risk strains know people scared confused one wanted create post shows journey tested positive dual stain test couple weeks later come colposcopy today currently car procedure wasnt quick honest took four biopsies didnt see lesions said wanted take random biopsies safe numb take pain medications beforehand found two iud insertio…	177		2023-10-12 16:35:04	Post	vaccine		14		176i6yi		176i6yi	Incidental	Incidental (>10)				-0.6696	Negative	{'Happy': 0.14, 'Angry': 0.07, 'Surprise': 0.21, 'Sad': 0.25, 'Fear': 0.32}	Fear
HPV	Thank you for sharing- I started my unfortunate journey- diagnosed in August. The lack of intimacy combined with not knowing when this will go away- is depressing. I think you are onto something regarding Vit D. I had always taken 5000 IU of vitamin D daily in the form of drops and had enjoyed my sex life extensively in my 20s/30s, being wary of all the other STDs- not realizing HPV had crept in …	165	thank sharing started unfortunate journey diagnosed august lack intimacy combined knowing go away depressing think onto something regarding vit always taken iu vitamin daily form drops enjoyed sex life extensively ss wary stds realizing hpv crept back door literallyfiguratively summer gone bloodwork told way high vit levels stopped month happened catch pretty bad cough cold discovered gw first ti…	78		2023-10-13 18:11:56	Comment	gardasil		2	Icy_Curve4796	k4rvhxc	t3_176t8iu	176t8iu	Incidental	Incidental (>10)				-0.1577	Negative	{'Happy': 0.36, 'Angry': 0.0, 'Surprise': 0.07, 'Sad': 0.29, 'Fear': 0.29}	Happy
HPV	Would you say stopping drinking helped you? That’s the only thing I can think of, for my case. I’m 33. Been dealing with this since 26. Misdiagnosed as a skin tag ( stayed there for years) Since then I’ve probably had 11 warts total In 7years. Always super small. Podofilox usually does the Trick. Only using half the dosage (only applying three times total in stead of the 2 times a day for 6 days.…	147	would say stopping drinking helped thats thing think case im dealing since misdiagnosed skin tag stayed years since ive probably warts total years always super small podofilox usually trick using half dosage applying three times total stead times day days total ive two doses gardasil still shave clippers even shaved never got huge manifestation warts shaved years called skin tag base penis remain…	77		2023-10-13 15:12:17	Comment	gardasil		1		k4r4o5r	t3_176t8iu	176t8iu	Incidental	Incidental (>10)				0.2819	Positive	{'Happy': 0.29, 'Angry': 0.14, 'Surprise': 0.29, 'Sad': 0.14, 'Fear': 0.14}	Happy
HPV	When you say "updated vaccine" you mean Gardasil 9?	9	say updated vaccine mean gardasil	5		2023-05-03 22:18:33	Comment	gardasil, vaccine		2	whatshouldiknow77	jiscexm	t3_1370uzf	1370uzf		<10 Words				0.6597	Positive	{'Happy': 1.0, 'Angry': 0.0, 'Surprise': 0.0, 'Sad': 0.0, 'Fear': 0.0}	Happy
HPV	Congratulations for ur clearance. I am struggling with reoccurrence from past six months. Cryotherapy works well but I get new once’s within 1-2 weeks. I think I am good with my immunity. No smoke no drink, 2 shots of gardasil 9 done, waiting for 3rd one. Recently started with multivitamins. Age 36 male. Do you have any suggestions/thoughts.how and where I will end with this ?	66	congratulations ur clearance struggling reoccurrence past six months cryotherapy works well get new onces within weeks think good immunity smoke drink shots gardasil done waiting rd one recently started multivitamins age male suggestionsthoughtshow end	34		2023-10-13 11:58:52	Comment	gardasil, shot		2		k4q9l83	t3_176t8iu	176t8iu	Incidental	Incidental (>10)				0.6686	Positive	{'Happy': 0.0, 'Angry': 0.33, 'Surprise': 0.17, 'Sad': 0.17, 'Fear': 0.33}	Angry
HPV	I’m not sure as my gynaecologist was specifically recommending it after surgery. This is an article about the research / linking to it: https://www.medpagetoday.com/hematologyoncology/cervicalcancer/100052 That’s not to say it’s a bad idea to have it anyway, that’s probably dependent on your circumstances. I decided to wait until I had surgery per the gynaecologist’s reference of this research. I…	101	im sure gynaecologist specifically recommending surgery article research linking thats say bad idea anyway thats probably dependent circumstances decided wait surgery per gynaecologists reference research previously completely unvaccinated due needle phobia ive monogamous relationship several years hadnt relationship would delayed vaccination point abstaining sexual activity	45		2023-10-15 20:46:50	Comment	vaccination, vaccinated		1	frogbrosvideostore	k526idd	t1_k50zagf	177d16q	Incidental	Incidental (>10)				-0.7078	Negative	{'Happy': 0.0, 'Angry': 0.14, 'Surprise': 0.29, 'Sad': 0.0, 'Fear': 0.57}	Fear
HPV	High risk HPV, ASCUS and CIN2/3 update Year 2: Still Clear Recently I've seen a few posts lamenting how folks who end up clearing HPV don't really ever come back and talk about their positive experiences, so I thought I would make a post about it myself now that I am 2 years post diagnosis. Background: In October 2021 I had an abnormal Pap (after 2 normal ones), with ASCUS cells found. Further HP…	308	high risk hpv ascus cin update year still clear recently ive seen posts lamenting folks end clearing hpv dont really ever come back talk positive experiences thought would make post years post diagnosis background october abnormal pap normal ones ascus cells found hpv testing came back positive high risk strains combination doctor referred gynecologist colposcopy done colpo found cin cin cells tw…	165		2023-10-25 14:15:20	Post	vaccine		40	CurvyBadger	17gclfs		17gclfs	Incidental	Incidental (>10)				0.9724	Positive	{'Happy': 0.05, 'Angry': 0.14, 'Surprise': 0.14, 'Sad': 0.33, 'Fear': 0.33}	Sad
unvaccinated	Comments on this post are wild.... I couldn't cross post it to here. It's not related to the Covid vaccine and I know that this sub is pretty much about just that one. I was curious though what people here thought about this. Before I wised up with regards to the medical and pharmaceutical establishments I was fully vaccinated and my child was fully vaccinated (to age 14, but no HPV). I have been…	150	comments post wild couldnt cross post related covid vaccine know sub pretty much one curious though people thought wised regards medical pharmaceutical establishments fully vaccinated child fully vaccinated age hpv permanently vax injured far child seems ok almost hes made choice covid shot hes wish wise age im curious going child somebody dealbreaker something discuss beforehand beforehand meeti…	60		2023-10-30 14:08:43	Post	hpv, vaccine, vaccinated, vax, shot		132	Nonniemiss	17k0zj8		17k0zj8	Incidental	Incidental (>10)				0.441	Positive	{'Happy': 0.12, 'Angry': 0.5, 'Surprise': 0.25, 'Sad': 0.12, 'Fear': 0.0}	Angry
HPV	I would say that it’s not necessarily about AHCC in particular but more so your immune system. Our best bet to clear an infection (or prevent) is to engage in healthy lifestyle habits like getting proper nutrition, exercise, sleep, managing stress, and not smoking/drinking. Then supplements might be able to help after the rest is in check. Obviously this may not work for everyone (where your luck…	147	would say necessarily ahcc particular immune system best bet clear infection prevent engage healthy lifestyle habits like getting proper nutrition exercise sleep managing stress smokingdrinking supplements might able help rest check obviously may work everyone luck patience come play closest thing cure also important get tested regularly recommended individual situation background cin several yea…	74		2023-11-01 07:43:42	Comment	vaccines, vaccine		3	fantashley_	k7cw5uz	t1_k7b6wos	17l09zs	Incidental	Incidental (>10)				0.9944	Positive	{'Happy': 0.24, 'Angry': 0.0, 'Surprise': 0.0, 'Sad': 0.24, 'Fear': 0.53}	Fear
HPV	Is there interest in curing HPV? Is there really interest in "curing" HPV? As much as I have researched, I have only found no more than 5-6 candidates for therapeutic vaccines but only that, for a virus that affects billions of people and that destroys the mentality, safety and self-esteem of those of us who suffer from it, not to mention the oncological risks that some strains have. It is regret…	119	interest curing hpv really interest curing hpv much researched found candidates therapeutic vaccines virus affects billions people destroys mentality safety selfesteem us suffer mention oncological risks strains regrettable sad us hpv settle nothing herpes sub advocates cure somehow add efforts companies people committed finding least one functional cure nothing	49		2023-10-31 19:53:20	Post	vaccines, vaccine	47.4333	18	lemx1	17l09zs		17l09zs	Incidental	Incidental (>10)				-0.9541	Negative	{'Happy': 0.2, 'Angry': 0.0, 'Surprise': 0.0, 'Sad': 0.4, 'Fear': 0.4}	Sad
HPV	Uh ok? Lol. Im glad they never came back and it didn’t seem to have too big of an impact on you but it would be cool if we could like idk cure and prevent them more effectively/ more vaccination because of the stigma associated and also like idk it would be cool to not have them lol	58	uh ok lol im glad never came back didnt seem big impact would cool could like idk cure prevent effectively vaccination stigma associated also like idk would cool lol	29		2023-11-02 11:13:57	Comment	vaccination		1		k7ivour	t1_k7i761p	17l09zs	Incidental	Incidental (>10)				0.9387	Positive	{'Happy': 0.6, 'Angry': 0.2, 'Surprise': 0.0, 'Sad': 0.2, 'Fear': 0.0}	Happy
HPV	I have 2 daughters they are in their beginning of their twenties. They got Their vaccines when they were about 10. Why you Guys think so much about it , i mean its Not HIV its preventable and treatable. Back in my time, we hadn'd had any clue about those warts at all. Just keep living	56	daughters beginning twenties got vaccines guys think much mean hiv preventable treatable back time hadnd clue warts keep living	19		2023-11-02 16:47:11	Comment	vaccines, vaccine		1	MirrorBig14	k7kex3h	t1_k7ivour	17l09zs	Incidental	Incidental (>10)				0	Neutral	{'Happy': 0.0, 'Angry': 0.0, 'Surprise': 1.0, 'Sad': 0.0, 'Fear': 0.0}	Surprise
HPV	Well done…. Congratulations on the clearance. This gives hopes for lot of people here. Thanks for sharing your journey. Stay healthy and focused. How was your recurrence rate? I am getting recurrence every 2 weeks, I am treating with cyro once I find them. This is going on for 3 months now. Frustrated a lot by now. I have taken 2 shots of Gardasil 9. Hoping to heal soon. I have good immune system…	104	well done congratulations clearance gives hopes lot people thanks sharing journey stay healthy focused recurrence rate getting recurrence every weeks treating cyro find going months frustrated lot taken shots gardasil hoping heal soon good immune systems eating healthy dont exercise regularly try active activities like walk trek etc taking multivitamins ahcc anything suggest experience	54		2023-11-04 19:12:00	Comment	gardasil, shot		2		k7v16zz	t3_17nq54y	17nq54y	Incidental	Incidental (>10)				0.9621	Positive	{'Happy': 0.08, 'Angry': 0.15, 'Surprise': 0.15, 'Sad': 0.23, 'Fear': 0.38}	Fear
HPV	Unite for HPV cure! 🌐 Advocate, raise awareness, and make a difference. Your voice matters!💚#HPVCure Hello, everyone. Recently, I learned about the herpes community advocating for Cure Research, showing promising progress towards a functional cure. While I acknowledge this might seem less urgent to some, some of us discovered the virus only upon experiencing symptoms or diagnosis. Although HPV of…	201	unite hpv cure advocate raise awareness make difference voice mattershpvcure hello everyone recently learned herpes community advocating cure research showing promising progress towards functional cure acknowledge might seem less urgent us discovered virus upon experiencing symptoms diagnosis although hpv often clears people brings physical mental challenges latestage cancers associated hpv devas…	123		2023-11-09 05:11:07	Post	vaccines, vaccine	2168.87	20	Gamingshiv1990	17ramzx		17ramzx	Incidental	Incidental (>10)				-0.8234	Negative	{'Happy': 0.12, 'Angry': 0.0, 'Surprise': 0.04, 'Sad': 0.46, 'Fear': 0.38}	Sad
HPV	There are so many HPV strains. They'd need to make an antiviral or a theraputic vaccine to treat them all.	20	many hpv strains theyd need make antiviral theraputic vaccine treat	10		2023-11-10 17:19:59	Comment	vaccine		3		k8ppirq	t3_17ramzx	17ramzx	Incidental	Incidental (>10)				0.0609	Positive	{'Happy': 0.0, 'Angry': 0.0, 'Surprise': 0.33, 'Sad': 0.33, 'Fear': 0.33}	Surprise
HPV	I’m currently going through a bit of a scare where my PCP thinks that two skin tags could possibly be GW. Once they’re removed, *if they’re confirmed HPV*, do you think: - I’m okay to engage in or receive sex/oral? - Do I need to / should I wait? - And is it something I *should* disclose or is it up to my discretion? I’m seeing so many differing POVs. And I’d assume my potential partner is vaccin…	85	im currently going bit scare pcp thinks two skin tags could possibly gw theyre removed theyre confirmed hpv think im okay engage receive sexoral need wait something disclose discretion im seeing many differing povs id assume potential partner vaccinated though obviously discussed prior	43		2025-01-12 12:55:49	Comment	vaccinated		1	anxiousmasshole	m6sdwph	t3_17v0ht8	17v0ht8	Incidental	Incidental (>10)				0.163	Positive	{'Happy': 0.0, 'Angry': 0.0, 'Surprise': 0.43, 'Sad': 0.14, 'Fear': 0.43}	Surprise
HPV	Me personally? Not at this time, to my knowledge. I go to the dentist regularly, I don't smoke, and I keep up my general health as best I can. I'm also now vaccinated but as I previously had high risk HPV cervically, there's a high chance I already had a high risk infection orally (I'm a woman who has/has had sex with men and women). Like everyone else, the best thing I can do is keep a non obses…	83	personally time knowledge go dentist regularly dont smoke keep general health best im also vaccinated previously high risk hpv cervically theres high chance already high risk infection orally im woman hashas sex men women like everyone else best thing keep non obsessive eye health	44		2024-07-20 15:15:31	Comment	vaccinated		2	spanakopita555	le4o07g	t1_ldhq7d1	17v0ht8	Incidental	Incidental (>10)				0.8176	Positive	{'Happy': 0.0, 'Angry': 0.2, 'Surprise': 0.0, 'Sad': 0.0, 'Fear': 0.8}	Fear
HPV	I'm female and received the HPV vaccine as an adolescent; now I'm in my early 30s. I was recently diagnosed with HPV and LSIL (low-grade squamous intraepithelial lesion). The labs have ruled out HPV 16 and 18 (the kinds most likely to become cancerous and the kinds that the vaccine I took lowers risk for). Does this mean that it is safe to receive oral sex from a male partner not using protection…	76	im female received hpv vaccine adolescent im early recently diagnosed hpv lsil lowgrade squamous intraepithelial lesion labs ruled hpv kinds likely become cancerous kinds vaccine took lowers risk mean safe receive oral sex male partner using protection ie dental dam	40		2024-11-22 19:32:03	Comment	vaccine		1	No-Reception-3912	lyifmky	t3_17v0ht8	17v0ht8	Incidental	Incidental (>10)				0.0772	Positive	{'Happy': 0.29, 'Angry': 0.0, 'Surprise': 0.29, 'Sad': 0.0, 'Fear': 0.43}	Fear
HPV	Thank you, this is extremely helpful. Currently + for high risk HPV on last two paps. Hoping it will clear sooner than later and also that I might find a partner who's vaccinated and/or willing to try oral with a dental dam.	42	thank extremely helpful currently high risk hpv last two paps hoping clear sooner later also might find partner whos vaccinated andor willing try oral dental dam	26		2023-11-29 19:15:19	Comment	vaccinated		1	No_Contribution1148	kbcdein	t3_17v0ht8	17v0ht8	Incidental	Incidental (>10)				0.8357	Positive	{'Happy': 0.25, 'Angry': 0.0, 'Surprise': 0.0, 'Sad': 0.25, 'Fear': 0.5}	Fear
HPV	If you are still testing positive, personally I'd want to get vaccinated and either avoid oral or use dental dams until that was done, if I were him. But only you can evaluate that risk together.	36	still testing positive personally id want get vaccinated either avoid oral use dental dams done evaluate risk together	18		2024-04-18 17:02:21	Comment	vaccinated		1	spanakopita555	l07luco	t1_l05s5gu	17v0ht8	Incidental	Incidental (>10)				-0.2023	Negative	{'Happy': 0, 'Angry': 0, 'Surprise': 0, 'Sad': 0, 'Fear': 0}	No Dominant Emotion
HPV	i got the vaccine all 3 shots. i have two lesions, one in TZ 2, and one in the 6th o clock which does not go inside TZ. Now i got 6-7 biopsies from both endo and ectocervix and i am waiting. i do not want to do the leep as long as it stays cin 1. :/	58	got vaccine shots two lesions one tz one th clock go inside tz got biopsies endo ectocervix waiting want leep long stays cin	23		2024-07-16 03:37:49	Comment	vaccine, shot		1	North_Hovercraft1284	ldf84h1	t1_ldbdz9g	1854e1q	Incidental	Incidental (>10)				-0.3863	Negative	{'Happy': 0.0, 'Angry': 0.5, 'Surprise': 0.25, 'Sad': 0.0, 'Fear': 0.25}	Angry
HPV	I would assume so - but it’s a good question. I’ve turned 30 last month. I’m sorry to hear that, but it’s a good sign that you cleared one strain without treatment I would think? what’s your doctors advice? Where are the abnormal cells located? Have you thought about getting the vaccine?	52	would assume good question ive turned last month im sorry hear good sign cleared one strain without treatment would think whats doctors advice abnormal cells located thought getting vaccine	29		2024-07-15 11:58:40	Comment	vaccine		1	Loose_Acanthisitta63	ldbdz9g	t1_ld9gmer	1854e1q	Incidental	Incidental (>10)				0.8594	Positive	{'Happy': 0.0, 'Angry': 0.0, 'Surprise': 0.17, 'Sad': 0.33, 'Fear': 0.5}	Fear
PreCervicalCancer	So many paps. When is enough? I’m 42 and in the last 5 years I’ve had 10 paps, 2 colposcopies and 1 biopsy. Paps flip flop from Hpv+/Hpv-/normal/ascus/lsil Never 16/18 and never high grade cells. Never normal straight across the board either. The colposcopy always comes out fine and the one time she did a biopsy it was also fine. Doctor said the only options are Leep or hysterectomy. She also tol…	113	many paps enough im last years ive paps colposcopies biopsy paps flip flop hpvhpvnormalascuslsil never never high grade cells never normal straight across board either colposcopy always comes fine one time biopsy also fine doctor said options leep hysterectomy also told vaccine wasnt necessary recent results hpv lsil time another colposcopy know drs feel like im going crazy loop paps colposcopies	61		2023-12-01 11:00:28	Post	hpv, vaccine	248.933	7	Puzzleheaded-Lie4176	188gr2k		188gr2k	Incidental	Incidental (>10)				-0.0214	Neutral	{'Happy': 0.33, 'Angry': 0.17, 'Surprise': 0.0, 'Sad': 0.17, 'Fear': 0.33}	Happy
PreCervicalCancer	24F w/ Atypical Glandular Cells on pap I am a 24 y/o F and graduate student. I went for my annual gyn appointment at student health in August and had my second ever pap done. They told me at the end of the appointment that the lab was backed up and it may take a few weeks for results. I didn't think anything of it as it was a routine appointment and I wasn't having issues. Come early November, I …	417	f w atypical glandular cells pap yo f graduate student went annual gyn appointment student health august second ever pap done told end appointment lab backed may take weeks results didnt think anything routine appointment wasnt issues come early november message lab stating results forgotten point results atypical glandular cells obviously went straight google completely freaked family history ce…	199		2023-12-02 11:38:01	Post	hpv, vaccines	4140.68	6	Agreeable-Book-6377	1898r9h		1898r9h	Incidental	Incidental (>10)				0.8356	Positive	{'Happy': 0.28, 'Angry': 0.06, 'Surprise': 0.16, 'Sad': 0.28, 'Fear': 0.22}	Happy
PreCervicalCancer	Hi! Yes it did. I ended up getting a cone because my colpo was inconclusive. All biopsy results have been normal or inconclusive. I saw an oncologist to cover my bases and he wasn’t worried. I got a follow up pap 6 months later and all was normal! I have never tested positive for HPV and am vaccinated so I’m wondering if I had a small amount of the virus that was causing abnormality without a pos…	108	hi yes ended getting cone colpo inconclusive biopsy results normal inconclusive saw oncologist cover bases wasnt worried got follow pap months later normal never tested positive hpv vaccinated im wondering small amount virus causing abnormality without positive test gave option ultrasound ovaries dont symptoms ovarian cancer concerned best luck	49		2024-10-21 06:24:03	Comment	hpv, vaccinated		1	Agreeable-Book-6377	lszmfrb	t1_lsycnlm	1898r9h	Incidental	Incidental (>10)				0.4408	Positive	{'Happy': 0.1, 'Angry': 0.0, 'Surprise': 0.1, 'Sad': 0.3, 'Fear': 0.5}	Fear
PreCervicalCancer	Seems like you did everything right. Gardasil vaccine Condoms Not that many partners. This just proves why HPV is the number one STI in the U.S. and damn near the world. It’s almost like you can’t avoid it. Sorry your going through t this	44	seems like everything right gardasil vaccine condoms many partners proves hpv number one sti us damn near world almost like cant avoid sorry going	24		2023-12-05 08:38:42	Comment	gardasil		1		kc3jd8p	t3_1898r9h	1898r9h	Incidental	Incidental (>10)				-0.0498	Neutral	{'Happy': 0.0, 'Angry': 0.0, 'Surprise': 0.0, 'Sad': 0.25, 'Fear': 0.75}	Fear
HPV	The best posts written by spanakopita555 A must-read for everyone interested in the topic of HPV: * https://www.reddit.com/r/HPV/comments/pfrepa/so_youre_thinking_of_dating_someone_with_hpv/ * https://www.reddit.com/r/HPV/comments/wej62y/men_people_with_penises_and_hpv_some_mythbusting/ * https://www.reddit.com/r/HPV/comments/wlbw5z/i_have_hpv_what_do_i_do_now/ * https://www.reddit.com/r/HPV/comm…	53	best posts written spanakopita mustread everyone interested topic hpv sites worth visiting clinical features external genital warts pdf course post pinned rhpv	22	SCIENTIFIC ARTICLE	2023-12-05 05:35:35	Post	vaccine, vaccines		13	xdhpv	18ba2vn		18ba2vn	Incidental	Incidental (>10)				0.8316	Positive	{'Happy': 0.5, 'Angry': 0.0, 'Surprise': 0.0, 'Sad': 0.0, 'Fear': 0.5}	Happy
VACCINES	Since your immune system was activated against HPV and Herpes is a sneaky virus. It waits forever in your nerve cells until your immune system is run down or busy elsewhere. I know several people who got Bells palsy after the first covid vaccine. Its not rare and everyone I know recovered after about a month.	56	since immune system activated hpv herpes sneaky virus waits forever nerve cells immune system run busy elsewhere know several people got bells palsy first covid vaccine rare everyone know recovered month	31		2023-12-12 21:27:01	Comment	hpv, vaccine		3	Queendevildog	kd4sua6	t1_kd3tg68	18gu7x9	Incidental	Incidental (>10)				0.3612	Positive	{'Happy': 0.25, 'Angry': 0.0, 'Surprise': 0.25, 'Sad': 0.0, 'Fear': 0.5}	Fear
HPV	HPV Negative after Years of Persistent Strains! Posting this as inspiration for others. I'm 40yo old and have have persistent HPV for a decade or more. Not only that I started testing positive for HPV16 in 2020 thanks to an ex. I have had 2-3 strains over the past 20 years and my body seemed to just stop fighting it off effectively around age 30. In addition, I've consistently had abnormal paps. …	162	hpv negative years persistent strains posting inspiration others im yo old persistent hpv decade started testing positive hpv thanks ex strains past years body seemed stop fighting effectively around age addition ive consistently abnormal paps last year first time years pap normal still tested positive hp changed got colposcopycone biopsy got doses gardasil vaccine took ahcc months years ago abno…	79		2023-12-12 19:41:46	Post	gardasil, vaccine		31	Far_Cartoonist_7482	18h4v1p		18h4v1p	Incidental	Incidental (>10)				0.9033	Positive	{'Happy': 0.0, 'Angry': 0.09, 'Surprise': 0.0, 'Sad': 0.64, 'Fear': 0.27}	Sad
HPV	Just found out I have HPV I’m only 23 and my recent Pap smear found ASCUS cells and I tested positive for HPV- not 16 and 18. I’m vaccinated and have always used protection for piv sex so this was definitely a horrifying shock. Didn’t think using condoms I’d be able to get it internally? I know it can be on the skin but I thought that only counted for warts. Didn’t think if it’s from oral it coul…	162	found hpv im recent pap smear found ascus cells tested positive hpv im vaccinated always used protection piv sex definitely horrifying shock didnt think using condoms id able get internally know skin thought counted warts didnt think oral could travel cervix clue really never another sti always asked partners test beforehand started taking zinc ahcc folic acid b green tea supplements sure else be…	83		2023-12-19 22:40:54	Post	vaccinated	306.95	16	BulkyIntroduction145	18mm3nh		18mm3nh	Incidental	Incidental (>10)				0.7649	Positive	{'Happy': 0.13, 'Angry': 0.07, 'Surprise': 0.27, 'Sad': 0.07, 'Fear': 0.47}	Fear
HPV	Tough times but hopefully we're all coping okay Not sure if this is allowed but I just wanted to reach out and say Happy Holidays to those who celebrate around the world. Dealing with HPV can be mentally exhausting, but I hope everyone is handling everything to the best of their ability and know you're not alone in this. Everyone has different strains and different symptoms, but hoping this doesn…	117	tough times hopefully coping okay sure allowed wanted reach say happy holidays celebrate around world dealing hpv mentally exhausting hope everyone handling everything best ability know youre alone everyone different strains different symptoms hoping doesnt come insensitive little glimmer light holiday season post take care take supplements drink water go little minute walk snag vaccine reflect h…	58		2023-12-25 11:42:55	Post	vaccine		56	ItzTricky92	18qn7i7		18qn7i7	Incidental	Incidental (>10)				0.9917	Positive	{'Happy': 0.17, 'Angry': 0.0, 'Surprise': 0.0, 'Sad': 0.33, 'Fear': 0.5}	Fear
HPV	Thank you 🙂 I dated a doctor once and I told her and she said it was no big deal and she was vaccinated also. Just hoping I’ll meet the right girl as I’m ready to settle down and I’m 35 this year.	43	thank dated doctor told said big deal vaccinated also hoping ill meet right girl im ready settle im year	19		2024-01-06 23:11:58	Comment	vaccinated		1	Better_Yesterday_578	kgoxw7g	t3_18x1ild	18x1ild	Incidental	Incidental (>10)				0.8078	Positive	{'Happy': 0.33, 'Angry': 0.0, 'Surprise': 0.33, 'Sad': 0.33, 'Fear': 0.0}	Happy
HPV	Saw this post on Facebook “Sucking too much dick will give you cancer” And “HPV 16/18 are the strains that will give you cancer. Most agressive. Get vaccinated” Fun to read as someone who wasn’t vacced. I feel doomed by reading all this. Idk	44	saw post facebook sucking much dick give cancer hpv strains give cancer agressive get vaccinated fun read someone wasnt vacced feel doomed reading idk	24		2024-01-09 02:38:10	Comment	vaccinated		1	WoodpeckerSignal4578	kh0zsda	t1_kgzl1vr	190uziu	Incidental	Incidental (>10)				-0.9062	Negative	{'Happy': 0.2, 'Angry': 0.0, 'Surprise': 0.0, 'Sad': 0.2, 'Fear': 0.6}	Fear
HPV	I had HPV 16-diagnosed 17yrs ago The shot wasn’t available back then- I’m in my early 50’s now- Cancer popped up over the last summer- My doctor said it was super curable- I had the tumor removed, 27 lymph nodes and some my soft pallet reconstructed- No chemotherapy or radiation required- But it’s really been a rough recovery- Today I found out that I’m officially NED!! Please go get the shot- yo…	75	hpv diagnosed yrs ago shot wasnt available back im early cancer popped last summer doctor said super curable tumor removed lymph nodes soft pallet reconstructed chemotherapy radiation required really rough recovery today found im officially ned please go get shot bf	41		2024-01-11 01:08:34	Comment	shot		2	PINKBUNNY5257	khbyljq	t3_1935qd5	1935qd5	Incidental	Incidental (>10)				0.2225	Positive	{'Happy': 0.0, 'Angry': 0.0, 'Surprise': 0.0, 'Sad': 1.0, 'Fear': 0.0}	Sad
HPV	It’s ok-we are all here to help and learn from each other NED means no sign of disease- so that means I have no cancer! They got it all out! Have you spoken to your doctor about getting the shot now?	41	okwe help learn ned means sign disease means cancer got spoken doctor getting shot	14		2024-01-11 07:49:19	Comment	shot		1	PINKBUNNY5257	khd0ff9	t1_khclttg	1935qd5	Incidental	Incidental (>10)				0.6808	Positive	{'Happy': 0.0, 'Angry': 0.0, 'Surprise': 0.0, 'Sad': 0.0, 'Fear': 1.0}	Fear
HPV	Oh wow! I’m happy to hear that. You must be relieved. I will be getting the vaccine as well and I do plan on continued use of AHCC & other essential supplements. Thank you soo much for sharing your success story, it motivates me.	44	oh wow im happy hear must relieved getting vaccine well plan continued use ahcc essential supplements thank soo much sharing success story motivates	23		2024-01-15 12:34:46	Comment	vaccine		2	ImjusttiredofthisBS	ki028qx	t1_khzz7ab	1978jnv	Incidental	Incidental (>10)				0.9661	Positive	{'Happy': 0.25, 'Angry': 0.0, 'Surprise': 0.25, 'Sad': 0.25, 'Fear': 0.25}	Happy
CervicalCancer	after my ckc i was also recommended to receive the hpv vaccine i already have gotten the first 2 and get my 3 soon❣️ it couldn't hurt to try something to help in my opinion!	35	ckc also recommended receive hpv vaccine already gotten first get soon couldnt hurt try something help opinion	17		2024-01-29 19:35:12	Comment	hpv vaccine		1	Fun_Bell_6966	kk71uik	t3_1advrnu	1advrnu	Incidental	Incidental (>10)				0.8949	Positive	{'Happy': 0.0, 'Angry': 0.0, 'Surprise': 0.5, 'Sad': 0.5, 'Fear': 0.0}	Surprise
CervicalCancer	My doctor recommended this to me too. Especially since my latest PAP showed me HPV positive again. I got my first shot last week.	24	doctor recommended especially since latest pap showed hpv positive got first shot last week	14		2024-01-29 11:09:08	Comment	hpv, shot		3	angelatini	kk4muxw	t3_1advrnu	1advrnu	Incidental	Incidental (>10)				0.6597	Positive	{'Happy': 0, 'Angry': 0, 'Surprise': 0, 'Sad': 0, 'Fear': 0}	No Dominant Emotion
HPV	Awesome info.. I use to take b-12 shots myself.. I'll have to check my levels. I take a daily AHCC pill (mushrooms) .. at first 2a day for 90 days. get them online or at Vitamin Shoppe. Keep us posted!	40	awesome info use take b shots ill check levels take daily ahcc pill mushrooms first day days get online vitamin shoppe keep us posted	24		2024-02-07 22:41:08	Comment	shot		1	ErrorCode8	kpfxz2s	t3_1almc4g	1almc4g	Incidental	Incidental (>10)				0.7644	Positive	{'Happy': 0.5, 'Angry': 0.0, 'Surprise': 0.25, 'Sad': 0.0, 'Fear': 0.25}	Happy
CervicalCancer	Surgery Scheduled Hi 👋, it's me again with an update. Met with my doctor on Monday for a next steps review now that we have pathology and PET results. Just when I thought we were going to get all the answers and get a schedule for chemoradiation, my cancer threw another curveball. Since day one, everything has been riding the line and inconclusive, or not able to confirm one way or another. Here …	621	surgery scheduled hi update met doctor monday next steps review pathology pet results thought going get answers get schedule chemoradiation cancer threw another curveball since day one everything riding line inconclusive able confirm one way another go doctor talked case reviewed board peers hospital weekly meeting discuss final diagnosis treatment options guess take solace many eyes case reviewe…	293	Patient/Survivor	2024-02-14 03:49:31	Post	hpv, shot		11	thepurlshq	1aqj8eh		1aqj8eh	Incidental	Incidental (>10)				0.5423	Positive	{'Happy': 0.1, 'Angry': 0.02, 'Surprise': 0.1, 'Sad': 0.31, 'Fear': 0.46}	Fear
PreCervicalCancer	HR HPV with CIN3, 3 weeks post-LEEP, age 27. Negative margins :) Phew! Definitely shed some happy tears at the gyno office. Now I just gotta keep taking care of myself, take my supplements, eat well, sleep well, then hopefully I can get a clear pap when I have my next appointment. I also got the 9-valent HPV vaccine today which covers the strain I am infected with.(side note: I know some say it’s…	127	hr hpv cin weeks postleep age negative margins phew definitely shed happy tears gyno office gotta keep taking care take supplements eat well sleep well hopefully get clear pap next appointment also got valent hpv vaccine today covers strain infected withside note know say effective youre already infected still possible benefit also gyno recommended feeling lot hope today past months terror stigma…	73		2024-02-14 17:17:26	Post	hpv vaccine		15	tree_woman	1ar0ur7		1ar0ur7	Incidental	Incidental (>10)				0.5102	Positive	{'Happy': 0.1, 'Angry': 0.1, 'Surprise': 0.1, 'Sad': 0.3, 'Fear': 0.4}	Fear
HPV	Cleared chronic HR HPV! I can't believe I finally cleared HR HPV that I've had for 7 years, and I'm 43 years old! I was dreading another colposcopy or worse. My history: - 6/2017: normal pap smear, then contracted HPV from my only sex partner in 2017. Didn't have sex again until 2021. - 11/2020: HPV positive, normal pap - took Vitamin Shoppe AHCC for 3 months - 12/2021: HPV positive, abnormal (AS…	213	cleared chronic hr hpv cant believe finally cleared hr hpv ive years im years old dreading another colposcopy worse history normal pap smear contracted hpv sex partner didnt sex hpv positive normal pap took vitamin shoppe ahcc months hpv positive abnormal ascus colposcopy showed dysplasia got gardasil took premium kinoko platinum ahcc months stopped birth control hpv positive normal pap smear too…	125		2024-02-20 18:58:44	Post	gardasil, vaccine	310.317	27		1avykrz		1avykrz	Incidental	Incidental (>10)				0.9518	Positive	{'Happy': 0.05, 'Angry': 0.05, 'Surprise': 0.05, 'Sad': 0.36, 'Fear': 0.5}	Fear
HPV	Girl u literaly have the same story as me GW colposcopy, biospy tested postive for hpv Did a pap one year later i dont have it anymore And i did one shot of vaccine to be more reassured I am going to my next pap this month hopefully everything OK And getting another shot of vaccine Lets stay healthy and dont forget our yearly paps	65	girl u literaly story gw colposcopy biospy tested postive hpv pap one year later dont anymore one shot vaccine reassured going next pap month hopefully everything ok getting another shot vaccine lets stay healthy dont forget yearly paps	38		2024-06-06 19:57:18	Comment	vaccine, shot		3	Nounou12445	l7gl982	t3_1b0k588	1b0k588	Incidental	Incidental (>10)				0.8999	Positive	{'Happy': 0.0, 'Angry': 0.5, 'Surprise': 0.25, 'Sad': 0.25, 'Fear': 0.0}	Angry
HPV	What did you do to clear hpv 16 in 6 months? Were you previously vaccinated for hpv before being sexualy active ? Did u do things that facilitate ur clearance ?	31	clear hpv months previously vaccinated hpv sexualy active u things facilitate ur clearance	13		2025-01-22 08:44:59	Comment	vaccinated		1	Character-Pirate3420	m8jjqai	t1_m8ig9vu	1b0k588	Incidental	Incidental (>10)				0.7041	Positive	{'Happy': 0.0, 'Angry': 0.0, 'Surprise': 0.5, 'Sad': 0.5, 'Fear': 0.0}	Surprise
HPV	Cleared HPV 16 in 1 year So I started using Aldara this week and I had irritation and I was not so sure about having warts. I had some rashes on my labia minora that my doctor thought it was nothing; most likely vestibular papillomatis. Saw my gynecologist last month for a Pap smear and she prescribed Aldara saying that those rashes were warts. I was hesitant to use the Aldara but I started using…	220	cleared hpv year started using aldara week irritation sure warts rashes labia minora doctor thought nothing likely vestibular papillomatis saw gynecologist last month pap smear prescribed aldara saying rashes warts hesitant use aldara started using week waiting results still skeptical sent email gynecologist inquire pap smear result almost month guess received confirmation negative hpv seems gene…	109		2024-03-02 05:02:27	Post	vaccine	227.533	27	Chatouilles91	1b4ls8h		1b4ls8h	Incidental	Incidental (>10)				-0.4655	Negative	{'Happy': 0.05, 'Angry': 0.05, 'Surprise': 0.26, 'Sad': 0.26, 'Fear': 0.37}	Fear
HPV	I am very happy for you. After two years of testing positive for HPv, I too cleared last month. I had also gotten the vaccination after my diagnosis. I changed my eating habits and started taking more supplements. I am 35 and got my vaccine a year after diagnosis.	49	happy two years testing positive hpv cleared last month also gotten vaccination diagnosis changed eating habits started taking supplements got vaccine year diagnosis	23		2024-03-02 18:33:18	Comment	vaccination, vaccine		3	sherlockwatson87	kt2w4z2	t3_1b4ls8h	1b4ls8h	Incidental	Incidental (>10)				0.8399	Positive	{'Happy': 0.25, 'Angry': 0.0, 'Surprise': 0.25, 'Sad': 0.25, 'Fear': 0.25}	Happy
HeadandNeckCancer	MY JOURNEY THROUGH TONGUE CANCER AND BACK Introduction All I wanted to do was wake up. That was my only goal after learning that I had tongue cancer and was about to undergo twelve and a half hours of major surgery. Well, I woke up and this is my story. Doctors can tell you what to anticipate when you are diagnosed with cancer, but only a patient can tell you how it really was to go through it. I…	5153	journey tongue cancer back introduction wanted wake goal learning tongue cancer undergo twelve half hours major surgery well woke story doctors tell anticipate diagnosed cancer patient tell really go two goals mind writing first hope story helpful others tongue cancer related head neck cancers second want credit health care team head neck cancer specialists northwell health cancer institute heade…	2553		2023-06-24 08:36:06	Post	head and neck cancer, tongue cancer, shot		26	lpschiffer	14ht9wb		14ht9wb	Incidental	Incidental (>10)				0.9996	Positive	{'Happy': 0.13, 'Angry': 0.06, 'Surprise': 0.17, 'Sad': 0.25, 'Fear': 0.39}	Fear
HNSCC	MY JOURNEY THROUGH TONGUE CANCER AND BACK Introduction All I wanted to do was wake up. That was my only goal after learning that I had tongue cancer and was about to undergo twelve and a half hours of major surgery. Well, I woke up and this is my story. Doctors can tell you what to anticipate when you are diagnosed with cancer, but only a patient can tell you how it really was to go through it. I…	5152	journey tongue cancer back introduction wanted wake goal learning tongue cancer undergo twelve half hours major surgery well woke story doctors tell anticipate diagnosed cancer patient tell really go two goals mind writing first hope story helpful others tongue cancer related head neck cancers second want credit health care team head neck cancer specialists northwell health cancer institute heade…	2552	Treatment Related	2023-06-24 08:40:52	Post	head and neck cancer, tongue cancer, shot		16	lpschiffer	14htdkx		14htdkx	Incidental	Incidental (>10)				0.9996	Positive	{'Happy': 0.13, 'Angry': 0.06, 'Surprise': 0.17, 'Sad': 0.25, 'Fear': 0.39}	Fear
Vaccine	HPV vaccine and tattoo I got 1st dose of Gardasil on January and this month I will be getting second and my final doze will be in July. I was thinking of getting a tattoo in June, (I got a tattoo 3 months before 1st dose)but I started to think it may not be a good idea because I am thinking of getting it in my arm where I last received the vaccine from and thought it may affect it (as it will be …	109	hpv vaccine tattoo got st dose gardasil january month getting second final doze july thinking getting tattoo june got tattoo months st dosebut started think may good idea thinking getting arm last received vaccine thought may affect unhealed tattoo dose tattoo affects vaccine vaccine affects tattoo even dont get arm somewhere else	52	Question	2024-03-02 19:31:16	Post	gardasil		5	randomkeysmashz	1b54tiz		1b54tiz	Incidental	Incidental (>10)				-0.1786	Negative	{'Happy': 0.0, 'Angry': 0.0, 'Surprise': 0.14, 'Sad': 0.71, 'Fear': 0.14}	Sad
HPV	I cleared HPV (not16 or 18) in one year. 45f Just got the results of my Pap smear. I was diagnosed February 2023 with HPV no 16 or 18. I got a colposcopy and all it detected was the presence of the virus and LSIL. Since the diagnosis I did the following: 1. At the advice of my obgyn, I got the 3 doses of the gardisil vaccine. 2. Stop smoking! I used to have the occasional cigarillo with drinks. S…	240	cleared hpv one year f got results pap smear diagnosed february hpv got colposcopy detected presence virus lsil since diagnosis following advice obgyn got doses gardisil vaccine stop smoking used occasional cigarillo drinks stopped tobacco use avoided cigarette tobacco second hand smoke cut alcohol drinking lot time since pandemic really cut drinks saturday sunday worked controlling mental stress…	117		2024-03-03 16:18:01	Post	vaccine	115.467	46		1b5tufb		1b5tufb	Incidental	Incidental (>10)				0.0826	Positive	{'Happy': 0.0, 'Angry': 0.16, 'Surprise': 0.05, 'Sad': 0.37, 'Fear': 0.42}	Fear
HPV	I'm joining a Phase II Clinical Trial for cervical high risk strain of HPV with CIN2/3 (I originally posted this in r/WomensHealth but I think this sub might be interested too) Background: I'm a 32 year old woman, had a pap smear in 2022 that was normal, but positive for high risk HPV (not 16 or 18). I was told to wait a year and redo the pap. Had that in May 2023 and it came back normal, but the…	604	im joining phase ii clinical trial cervical high risk strain hpv cin originally posted rwomenshealth think sub might interested background im year old woman pap smear normal positive high risk hpv told wait year redo pap may came back normal hpv still colposcopy couple weeks later yeah bad ladies said would one biopsies resulted high grade lesion cin cin specified im told time leep since second h…	316		2023-06-27 20:01:49	Post	gardasil, vaccine	58.55	15	HallOriginal4539	14kv97o		14kv97o	Incidental	Incidental (>10)				0.9957	Positive	{'Happy': 0.06, 'Angry': 0.09, 'Surprise': 0.26, 'Sad': 0.26, 'Fear': 0.34}	Fear
HPV	Yup! Had 2 of the 3 Gardasil shots so far. No smoking, no drinking, taking AHCC per my gyn's rec. I'm also gonna try Glizigen (oral and intravaginally) b/c I figure, sure it's expensive, but also my colposcopy cost like $500 after insurance. So if I can throw some money at the problem now and possibly help clear it, maybe it'll save me money on health costs down the road. If/when it does clear, I…	102	yup gardasil shots far smoking drinking taking ahcc per gyns rec im also gonna try glizigen oral intravaginally bc figure sure expensive also colposcopy cost like insurance throw money problem possibly help clear maybe itll save money health costs road ifwhen clear ill never know passage time things im trying ill live wthe ambiguity	54		2024-03-04 12:56:10	Comment	gardasil, shot		3	No_Contribution1148	ktc27m5	t1_ktbwczt	1b5tufb	Incidental	Incidental (>10)				0.9638	Positive	{'Happy': 0.0, 'Angry': 0.1, 'Surprise': 0.4, 'Sad': 0.2, 'Fear': 0.3}	Surprise
HPV	Have you been vaccinated , don't smoke, and take the mushroom stuff and whatever AHCC is?	16	vaccinated dont smoke take mushroom stuff whatever ahcc	8		2024-03-04 12:23:26	Comment	vaccinated		1	Top-Marionberry3039	ktbwczt	t1_kt93cnv	1b5tufb	Incidental	Incidental (>10)				0	Neutral	{'Happy': 0.0, 'Angry': 0.67, 'Surprise': 0.0, 'Sad': 0.0, 'Fear': 0.33}	Angry
CervicalCancer	I didn't have the vaccine but I was diagnosed with invasive adenocarcinoma (caused by HPV) after all my pap tests coming back normal and never being diagnosed with HPV. You can't blame yourself. AIS and invasive adenocarcinoma live way up high in endorcervical canal and in the glandular tissue. It's very hard to detect via pap test. As said above, I have invasive cervical cancer, but it is very s…	384	didnt vaccine diagnosed invasive adenocarcinoma caused hpv pap tests coming back normal never diagnosed hpv cant blame ais invasive adenocarcinoma live way high endorcervical canal glandular tissue hard detect via pap test said invasive cervical cancer small leeps point try get preserve fertility im found actively trying conceive baby hubby oncologist best get time least baby ultimately need hyst…	175		2024-03-05 13:34:08	Comment	hpv, cervical cancer, vaccine		2	saralavii18	kthwz1f	t3_1b725iw	1b725iw	Incidental	Incidental (>10)				0.9564	Positive	{'Happy': 0.04, 'Angry': 0.04, 'Surprise': 0.21, 'Sad': 0.38, 'Fear': 0.33}	Sad
HPV	How do men ever go back to normal dating after genital warts? No test to say it’s gone right? I’ve had warts for over 2 years now. They started as a couple 3 millimeter flat warts on the shaft. My doc said it was HPV but was so nonchalant and just said he could freeze them *if I wanted*. I knew nothing about HPV at the time and figured it was no big deal. I ended up doing apple cider vinegar on a…	351	men ever go back normal dating genital warts test say gone right ive warts years started couple millimeter flat warts shaft doc said hpv nonchalant said could freeze wanted knew nothing hpv time figured big deal ended apple cider vinegar worked pretty well months later ended coming back point tried shaving obviously huge mistake forgot months checked another doc year said didnt see anything looke…	178		2023-07-26 11:29:45	Post	vaxxed, vax	23.5	39	Used-Hope-9737	15aahws		15aahws	Incidental	Incidental (>10)				0.9238	Positive	{'Happy': 0.07, 'Angry': 0.11, 'Surprise': 0.18, 'Sad': 0.36, 'Fear': 0.29}	Sad
CervicalCancer	A LEEP (loop electrosurgical excision procedure) is a wire looped electro current, the above poster is correct about the cauterizing. However, this is why my oncologist did not recommended the LEEP. The cold cone biopsy is a surgical knife with less burning/cauterizing so you get cleaner margins. It was important for us to see if they got negative tumor margins, which for a LEEP the edges are bur…	195	leep loop electrosurgical excision procedure wire looped electro current poster correct cauterizing however oncologist recommended leep cold cone biopsy surgical knife less burningcauterizing get cleaner margins important us see got negative tumor margins leep edges burned cant tell well wouldnt want accidentally leave cancer cells behind think women done cold cone awake mine done hospital genera…	101		2024-03-05 08:38:49	Comment	hpv, vaccine		3	mamapood	ktgeeqh	t1_ktg09md	1b725iw	Incidental	Incidental (>10)				-0.9063	Negative	{'Happy': 0.08, 'Angry': 0.0, 'Surprise': 0.23, 'Sad': 0.31, 'Fear': 0.38}	Fear
HPV	We did! She’s not currently vaccinated, and I’m going to be talking to my dermatologist about getting my doses of the vaccine at my appointment in roughly a month	29	shes currently vaccinated im going talking dermatologist getting doses vaccine appointment roughly month	13		2024-03-11 09:18:19	Comment	vaccinated, vaccine		4	mercury3223	kudbecv	t1_kuchc2v	1bbw90f	Incidental	Incidental (>10)				0	Neutral	{'Happy': 1.0, 'Angry': 0.0, 'Surprise': 0.0, 'Sad': 0.0, 'Fear': 0.0}	Happy
HPV	I'm glad she was open-minded to an extent. Did you discuss vaccination?	12	im glad openminded extent discuss vaccination	6		2024-03-11 04:53:38	Comment	vaccination		2	spanakopita555	kuchc2v	t3_1bbw90f	1bbw90f	Incidental	Incidental (>10)				0.4588	Positive	{'Happy': 1.0, 'Angry': 0.0, 'Surprise': 0.0, 'Sad': 0.0, 'Fear': 0.0}	Happy
HPV	Hey , I have recently been diagnosed with hpv. I already told my partner about it , I told him that he could potentially have it, I also told him about the vaccine and I told how that improving his immune system is really good. With that being said if he still wants to have sex is that a bad or good thing. I feel guilty.	66	hey recently diagnosed hpv already told partner told could potentially also told vaccine told improving immune system really good said still wants sex bad good thing feel guilty	28		2024-07-31 01:18:04	Comment	vaccine		1	Federal_Theme_9983	lfrw9ua	t1_lf78cg2	1bg5x5t	Incidental	Incidental (>10)				0.5849	Positive	{'Happy': 0.22, 'Angry': 0.0, 'Surprise': 0.11, 'Sad': 0.44, 'Fear': 0.22}	Sad
HPV	No, you can have virus in other places where there are no visible warts. So the advice is the same: vaccination, condoms and your partner may prefer to wait until you are at least a few months wart free.	39	virus places visible warts advice vaccination condoms partner may prefer wait least months wart free	15		2024-04-25 00:32:33	Comment	vaccination		3	spanakopita555	l15ssfo	t1_l14yzkx	1bg5x5t	Incidental	Incidental (>10)				0.2732	Positive	{'Happy': 0.4, 'Angry': 0.0, 'Surprise': 0.2, 'Sad': 0.0, 'Fear': 0.4}	Happy
HPV	NEGATIVE FOR HPV + NILM PAP Everyone, I NEVER thought this day would come!! I had no hope at all. I can finally say I have cleared HPV!!!! I am so happy but I also feel sad because I spent a whole year HATING myself, and absolutely just going through life miserable. I first tested positive for hpv at the end of march 2023. I immediately googled everything and searched this sub EVERYDAY. Going thr…	356	negative hpv nilm pap everyone never thought day would come hope finally say cleared hpv happy also feel sad spent whole year hating absolutely going life miserable first tested positive hpv end march immediately googled everything searched sub everyday going comments posts looking everything people taking seemed help clearance month follow pap end september still positive pap ascus got colposcop…	188		2024-03-19 17:35:44	Post	vaccine	491.35	19	Ok-Cabinet9800	1bixl4h		1bixl4h	Incidental	Incidental (>10)				0.9826	Positive	{'Happy': 0.15, 'Angry': 0.0, 'Surprise': 0.07, 'Sad': 0.41, 'Fear': 0.37}	Sad
HPV	I hope it is too! I just started taking a multi for women (liquid), selenium (sublingual), b12 (sublingual), d3 5000iu (sublingual), and a very expensive probiotic for vaginal health and gut. Also I had the first gardasil shot!	38	hope started taking multi women liquid selenium sublingual b sublingual iu sublingual expensive probiotic vaginal health gut also first gardasil shot	21		2024-03-20 01:47:05	Comment	gardasil, shot		3		kvp6ht6	t1_kvoo366	1bixl4h	Incidental	Incidental (>10)				0.5399	Positive	{'Happy': 0.0, 'Angry': 0.0, 'Surprise': 0.33, 'Sad': 0.33, 'Fear': 0.33}	Surprise
HPV	6&11 are low-risk strains. I was diagnosed with HPV in 2023 when I went for my pap smear.. my Dr didn't inform me that she was testing for HPV or even educate me on hpv. I got the call after office hours from the medical assistant.. asked her a series of questions, and she simply didn't even validate my concerns or want to be on the phone any longer than to give me my results.. when I asked if I …	248	lowrisk strains diagnosed hpv went pap smear dr didnt inform testing hpv even educate hpv got call office hours medical assistant asked series questions simply didnt even validate concerns want phone longer give results asked share partner accepting said wouldnt common felt ethically obligated share eventually schedule appointment pcp get information ive never gw entire time diagnosed part feels …	112		2024-03-26 01:18:42	Comment	vaccines, vaccine		3	AdOwn266	kwlulhc	t1_kwlnd6g	1bnrlcw	Incidental	Incidental (>10)				0.8352	Positive	{'Happy': 0.05, 'Angry': 0.0, 'Surprise': 0.16, 'Sad': 0.21, 'Fear': 0.58}	Fear
HPV	I'm nervous for the end result. 😬 I just booked my annual pap... I'm kinda scared to know if my HPV has gotten worse or has gone dormant... I'm fortunate to have not had to deal with warts.. ( I seriously think, my vaccines helped with this) I can only hope! Please send me good vibes! I know I have a soft place to land if it comes back worse than expected. Thanks for supporting me and the educati…	79	im nervous end result booked annual pap im kinda scared know hpv gotten worse gone dormant im fortunate deal warts seriously think vaccines helped hope please send good vibes know soft place land comes back worse expected thanks supporting education	40		2024-03-25 17:45:04	Post	vaccines, vaccine	453.633	21	AdOwn266	1bnrlcw		1bnrlcw	Incidental	Incidental (>10)				0.5674	Positive	{'Happy': 0.17, 'Angry': 0.0, 'Surprise': 0.08, 'Sad': 0.33, 'Fear': 0.42}	Fear
HPV	Met on an STD site. Both have had warts Met a beautiful man on a website designed for folks with STDs. He understands the virus. Neither of us has had visible warts for a while. Year for him, six months for me. I have received two doses of vaccine, he, none. Things on video chat have gotten very spicy and I WANT this man. I have not had sex for over a year because of this bitch ass virus. But…obv…	122	met std site warts met beautiful man website designed folks stds understands virus neither us visible warts year six months received two doses vaccine none things video chat gotten spicy want man sex year bitch ass virus butobviously meeting person first time week im inclined make maybe play toys im terrified obtaining new strain horrifyingly giving new one would guys	60		2024-03-26 11:49:46	Post	vaccine	37.75	19	Suitable_Reserve6570	1bocn0z		1bocn0z	Incidental	Incidental (>10)				-0.8997	Negative	{'Happy': 0.11, 'Angry': 0.0, 'Surprise': 0.33, 'Sad': 0.11, 'Fear': 0.44}	Fear
HPV	I don't think HPV is that serious. Statistically most ppl get it at some point in time. Only a small percent develop warts. U have probably had sex with someone who had hpv before, you probably will afterwards too. As long as there are no warts you should feel free to enjoy yourself. Also, since you have already had an HPV infection + shots, your body should have built up some immunity to the vir…	95	dont think hpv serious statistically ppl get point time small percent develop warts u probably sex someone hpv probably afterwards long warts feel free enjoy also since already hpv infection shots body built immunity virus think head make sure doesnt stds enjoy	42		2024-03-26 13:33:59	Comment	shot		2	unflappedyedi	kwohuic	t3_1bocn0z	1bocn0z	Incidental	Incidental (>10)				0.8591	Positive	{'Happy': 0.23, 'Angry': 0.0, 'Surprise': 0.08, 'Sad': 0.23, 'Fear': 0.46}	Fear
VACCINES	Just got 2nd dose of MMR after a long journey of dead ends, lack of records and cagey family members. So, there are now 9 cases of measles in Ireland. I got my second dose of the MMR just over an hour ago. Arm hurts a tiny bit but that’s it. But it has been a hell of a journey. I have been told that I did receive the first dose of this vaccine as a baby but due to a bad reaction, I didn’t receive…	406	got nd dose mmr long journey dead ends lack records cagey family members cases measles ireland got second dose mmr hour ago arm hurts tiny bit thats hell journey told receive first dose vaccine baby due bad reaction didnt receive second dose day know bad reaction reaction happened parents tight lipped especially mother cases started rising decided look getting second dose work university live imm…	191		2024-03-26 14:00:47	Post	hpv vaccine		4	Hera2990	1bofx7w		1bofx7w	Incidental	Incidental (>10)				-0.9785	Negative	{'Happy': 0.12, 'Angry': 0.0, 'Surprise': 0.24, 'Sad': 0.36, 'Fear': 0.27}	Sad
HPV	I am in the process of getting the vaccine now at 44. I already had low risk HPV and currently have high risk. But I can't imagine that I was exposed to EVERY strain of HPV that the vaccine covers, so that's why I'm getting it. For you, yeah of course you've already been exposed to at least one strain of HPV, possibly more. But why not get the vaccine to offer protection against the ones you have…	94	process getting vaccine already low risk hpv currently high risk cant imagine exposed every strain hpv vaccine covers thats im getting yeah course youve already exposed least one strain hpv possibly get vaccine offer protection ones havent exposed protection good thing future partners	43		2024-03-27 12:23:46	Comment	vaccine		9	No_Contribution1148	kwts1ae	t3_1bp61t2	1bp61t2	Incidental	Incidental (>10)				0.4278	Positive	{'Happy': 0.0, 'Angry': 0.0, 'Surprise': 0.0, 'Sad': 0.33, 'Fear': 0.67}	Fear
HPV	I would, not saying it will work for you but my warts went away at around the 2 week mark after getting the first shot.	25	would saying work warts went away around week mark getting first shot	12		2024-03-29 10:56:02	Comment	shot		2	Vivid-Lavishness-107	kx4ihrz	t3_1bp61t2	1bp61t2	Incidental	Incidental (>10)				0	Neutral	{'Happy': 0.0, 'Angry': 0.5, 'Surprise': 0.0, 'Sad': 0.0, 'Fear': 0.5}	Angry
unvaccinated	Some particularly concerning things here. 1. "...if you spike a fever you could deliver early.” This is not untrue. However, getting the COVID shot does not prevent sickness. The risk/benefit along that dimension ends there. We all remember December 2021 when everyone everywhere got COVID regardless of whether they'd received the vaccine. 2. “...that doesn’t mean [the HPV vaccine] caused it” True…	166	particularly concerning things spike fever could deliver early untrue however getting covid shot prevent sickness riskbenefit along dimension ends remember december everyone everywhere got covid regardless whether theyd received vaccine doesnt mean hpv vaccine caused true smoking gun unsure condition actual latency onset sounds like reasonable possibility causal relationship cant ruled many disea…	92		2024-04-03 15:40:49	Comment	hpv vaccine		3	Labrad0r	kxwt6mi	t3_1buv8i5	1buv8i5	Incidental	Incidental (>10)				0.6628	Positive	{'Happy': 0.07, 'Angry': 0.07, 'Surprise': 0.36, 'Sad': 0.21, 'Fear': 0.29}	Surprise
unvaccinated	I wonder if the doc realizes he’s lost the ability to think critically? All he would have to do is look up the statistics before hpv and mRNA vax versus after. Now a lawyer would say “Correlation does not equate to causation”. Of course, that lawyer is arguing a civil or criminal case with different criteria than medical malpractice. Another telling issue is the doc telling you they don’t know wh…	110	wonder doc realizes hes lost ability think critically would look statistics hpv mrna vax versus lawyer would say correlation equate causation course lawyer arguing civil criminal case different criteria medical malpractice another telling issue doc telling dont know stating something case thats sort hypocrisy understanding underlying mechanism autoimmune disease breath prescribing something shows…	58		2024-04-03 11:12:03	Comment	hpv, vax		14	SeaLongjumping2290	kxvefk7	t3_1buv8i5	1buv8i5	Incidental	Incidental (>10)				-0.9245	Negative	{'Happy': 0.0, 'Angry': 0.0, 'Surprise': 0.18, 'Sad': 0.64, 'Fear': 0.18}	Sad
HPV	Consistent recurrences.. getting tired now Last February, I found out that I have GW and it’s actually an extreme case that doctors recommended to have it cauterized. I immediately obliged and had electrocautery last Feb 17. After a week, I had recurrences so I got them cauterized again. The week after that, there were some more recurrences but I had an upcoming trip so I said I’d have them caute…	251	consistent recurrences getting tired last february found gw actually extreme case doctors recommended cauterized immediately obliged electrocautery last feb week recurrences got cauterized week recurrences upcoming trip said id cauterized get back march cautery march finally cleared doctor advised go back month first dose gardasil last march felt secured positive would recurrences unfortunately t…	110		2024-04-04 07:28:33	Post	gardasil		11	Old-Driver1034	1bvlvh1		1bvlvh1	Incidental	Incidental (>10)				-0.9438	Negative	{'Happy': 0.1, 'Angry': 0.0, 'Surprise': 0.1, 'Sad': 0.35, 'Fear': 0.45}	Fear
HPV	Have you taken the vaccine?	5	taken vaccine	2		2023-07-26 11:55:44	Comment	vaccine		1	ChampionSuc	jtjmmop	t3_15aahws	15aahws		<10 Words				-0.8658	Negative	{'Happy': 0.25, 'Angry': 0.12, 'Surprise': 0.12, 'Sad': 0.12, 'Fear': 0.38}	Fear
HPV	Were you vaccinated ?	4	vaccinated	1		2024-08-02 15:18:41	Comment	vaccinated		1	Dizzy_Philosopher_18	lg72eh6	t3_15aahws	15aahws		<10 Words				0.871	Positive	{'Happy': 0.15, 'Angry': 0.0, 'Surprise': 0.1, 'Sad': 0.25, 'Fear': 0.5}	Fear
HPV	I meant were you vaccinated before this ?	8	meant vaccinated	2		2024-08-02 15:19:54	Comment	vaccinated		1	Dizzy_Philosopher_18	lg72mjq	t3_15aahws	15aahws	Intentional	<10 Words				0.8498	Positive	{'Happy': 0.15, 'Angry': 0.0, 'Surprise': 0.08, 'Sad': 0.46, 'Fear': 0.31}	Sad
HPV	Hey, OP, I have a question, for August 2021, you mentioned a small “cut”, why did you put that in quotation marks? Did it resemble a cut, but was not really a cut with exposed flesh? I ask because today I noticed that the string under the head of my penis is red in a small section; it somehow resembles a cut but when I inspect it closer it’s only red and raised with no exposed flesh, and it does …	102	hey op question august mentioned small cut put quotation marks resemble cut really cut exposed flesh ask today noticed string head penis red small section somehow resembles cut inspect closer red raised exposed flesh hurt touch case uncircumcised late unvaccinated hpv	41		2025-02-08 13:10:57	Comment	vaccinated		1	RepresentativeWay353	mbpfxe9	t3_1bwg78k	1bwg78k	Incidental	Incidental (>10)				0.5294	Positive	{'Happy': 0.0, 'Angry': 0.2, 'Surprise': 0.1, 'Sad': 0.4, 'Fear': 0.3}	Sad
HPV	Congrats for cancer free bro. I am noticing a small area redness on my penis (on foreskin) for 10+ days now, I would strictly go to a urologist/derm. As I hv HPV, not the most dangerous ones coz I had Gardasil 9 before.	43	congrats cancer free bro noticing small area redness penis foreskin days would strictly go urologistderm hv hpv dangerous ones coz gardasil	21		2024-10-20 19:59:42	Comment	gardasil		1	Ironmangoat	lsxo8yh	t3_1bwg78k	1bwg78k	Incidental	Incidental (>10)				0.6213	Positive	{'Happy': 0.5, 'Angry': 0.0, 'Surprise': 0.0, 'Sad': 0.0, 'Fear': 0.5}	Happy
HPV	Kudos to your wife too. I'm sure you are carefully checking her cervix and HPV ,16 etc. I hope she got the vaccine too. I'm seven decades in and off to get a shot. Don't ask, the story is almost funny...just not yet.	43	kudos wife im sure carefully checking cervix hpv etc hope got vaccine im seven decades get shot dont ask story almost funnyjust yet	23		2024-04-05 09:20:07	Comment	vaccine, shot		5	Top-Marionberry3039	ky6ae9t	t3_1bwg78k	1bwg78k	Incidental	Incidental (>10)				0.8402	Positive	{'Happy': 0.0, 'Angry': 0.33, 'Surprise': 0.33, 'Sad': 0.0, 'Fear': 0.33}	Angry
HPV	I haven't had gw for three years today! Female22,I was only 19 years old when I found out I had gw. I was so scared and thought my life was over. I made it through with people who loved and supported me by my side. The only thing that helped me get rid of this was using a liquid podophyllin prescribed by my doctor. I changed my diet and strengthened my immune system. I would like to tell those wh…	119	havent gw three years today femalei years old found gw scared thought life made people loved supported side thing helped get rid using liquid podophyllin prescribed doctor changed diet strengthened immune system would like tell currently undergoing treatment give one day overcome sex boyfriend asked get hpv vaccine none symptoms related gw came	53		2024-04-20 05:37:49	Post	vaccine	13813.4	33	ButterflyPlenty9838	1c8mw1z		1c8mw1z	Incidental	Incidental (>10)				0.8501	Positive	{'Happy': 0.25, 'Angry': 0.0, 'Surprise': 0.08, 'Sad': 0.25, 'Fear': 0.42}	Fear
AskGaybrosOver30	A guy I was dating lied to me for weeks about his anal HPV status I started dating this guy in November last year, first time we were about to have sex I noticed what appeared to be anal warts all around his anus, multiple and big ones. I've never had warts before but I'm a little bit hypochondriac and few years ago I got the vaccine and learned a lot from the internet. That night I panicked, I f…	524	guy dating lied weeks anal hpv status started dating guy november last year first time sex noticed appeared anal warts around anus multiple big ones ive never warts im little bit hypochondriac years ago got vaccine learned lot internet night panicked freezed excuse said wasnt feeling could get along way stopped dating next day felt like shit months acting like felt ive immature asking time also t…	230		2024-04-20 18:58:52	Post	hpv, vaccine	263.317	138	accountusaegettas	1c94aya		1c94aya	Incidental	Incidental (>10)				-0.1405	Negative	{'Happy': 0.07, 'Angry': 0.05, 'Surprise': 0.2, 'Sad': 0.46, 'Fear': 0.21}	Sad
AskGaybrosOver30	No first of all he should have told you before messing around and second of all he lied it's the concealing and lying he is trash and you should never speak to him again. HPV is often just handled by the immune system and ppl never even know they contracted it, and cleared it all on their own. I'm right with you I've had the vaccines and if he just dealt with them first it probably wouldn't stop …	140	first told messing around second lied concealing lying trash never speak hpv often handled immune system ppl never even know contracted cleared im right ive vaccines dealt first probably wouldnt stop concealing lying make excuses people dont care harsh im asshole makes worthless trash avoid like plague sounds harsh good cuz ways hes going willing keep lying put safety risk destroy life going hars…	64	40-44	2024-04-21 07:02:30	Comment	hpv, vaccines		7	sunbleahced	l0l2141	t3_1c94aya	1c94aya	Incidental	Incidental (>10)				-0.9772	Negative	{'Happy': 0.09, 'Angry': 0.18, 'Surprise': 0.0, 'Sad': 0.36, 'Fear': 0.36}	Sad
VACCINES	Thanks for this!! That’s great to know. I have an appointment with my doctor tomorrow to discuss this. I agree - it’s better safe than sorry. I don’t know if I have been exposed to HPV as my doctor said they don’t do Pap tests in BC until you turn 25 (even if you have been sexually active for years at this point). He said they make special exceptions if people are experiencing symptoms I have hea…	120	thanks thats great know appointment doctor tomorrow discuss agree better safe sorry dont know exposed hpv doctor said dont pap tests bc turn even sexually active years point said make special exceptions people experiencing symptoms health anxiety general growing mum constantly telling would die got vaccine definitely made nervous even though literally study science know right thing thank	58		2024-04-22 03:00:01	Comment	hpv, vaccine		1	shrekington66	l0poj0s	t1_l0pa5p2	1c9xuhz	Incidental	Incidental (>10)				0.9611	Positive	{'Happy': 0.15, 'Angry': 0.0, 'Surprise': 0.31, 'Sad': 0.38, 'Fear': 0.15}	Sad
HPV	It must be Gardasil 9	5	must gardasil	2		2023-08-01 16:24:59	Comment	gardasil		2	lilla_stjarna	juech1o	t1_ju9appg	15erc2k	Intentional	<10 Words				-0.4354	Negative	{'Happy': 0.08, 'Angry': 0.08, 'Surprise': 0.25, 'Sad': 0.33, 'Fear': 0.25}	Sad
HPV	NO GW AFTER 3 months Hi I am F(30).my papsmear and hpv were cleared/negative last July 2023. And, Last year December 2023, I noticed a tiny bump on my genitalia. I went to see my obgyn and said it was gw. The cream was not available that time when she had it check so I had to wait for 2 weeks. While waiting, I boost my immune system— get sleep, eat healthy food and continue exercise. I noticed wh…	168	gw months hi fmy papsmear hpv clearednegative last july last year december noticed tiny bump genitalia went see obgyn said gw cream available time check wait weeks waiting boost immune system get sleep eat healthy food continue exercise noticed waiting cream available tiny bump changed size got smaller came back treatment bump smaller obgyn put treatment swear sting little bit got vaccine continu…	83		2024-04-22 10:23:01	Post	vaccine		20	Substantial-Mess5404	1cadl8e		1cadl8e	Incidental	Incidental (>10)				0.8579	Positive	{'Happy': 0.06, 'Angry': 0.06, 'Surprise': 0.41, 'Sad': 0.18, 'Fear': 0.29}	Surprise
HPV	Positive words for GW sufferers First, I want to share my happy news that I’m officially wart-free for over 2 months. Also, my gynecologist took the time to have a conversation with me. It was really encouraging to me, so I hope it can help some of you, too. If you’re like me, you’re beating yourself up for missing the vaccine (though in my case, I was 22 when it was released, so probably already…	160	positive words gw sufferers first want share happy news im officially wartfree months also gynecologist took time conversation really encouraging hope help youre like youre beating missing vaccine though case released probably already late terms catching hpv reminded many strains cause warts theyre prevalent bad luck body produces symptoms also said think reminded frequently sees time said even s…	74		2024-04-24 09:35:17	Post	vaccine	80.8667	15	ComfortableFalcon611	1cbzsja		1cbzsja	Incidental	Incidental (>10)				0.9259	Positive	{'Happy': 0.18, 'Angry': 0.09, 'Surprise': 0.09, 'Sad': 0.27, 'Fear': 0.36}	Fear
HPV	My situation was a little out of the ordinary because I had a really long latency period before the first wart appeared (over 10 years). It’s not shocking because I had just recovered from having COVID and was under a lot of stress from trying to buy/sell houses and move to a new city with 3 kids under 7. I was convinced that I had to be the last person alive dealing with warts. Google didn’t hel…	128	situation little ordinary really long latency period first wart appeared years shocking recovered covid lot stress trying buysell houses move new city kids convinced last person alive dealing warts google didnt help feeling prevaccine prevaccine clear even population properly vaccinated becoming sexually active future still people suffering warts many strains hpv hopefully new treatments continue…	57		2024-04-25 10:52:26	Comment	vaccinated, vaccine		2	ComfortableFalcon611	l17toq0	t1_l17owvv	1cbzsja	Incidental	Incidental (>10)				0.9073	Positive	{'Happy': 0.15, 'Angry': 0.0, 'Surprise': 0.23, 'Sad': 0.23, 'Fear': 0.38}	Fear
HPV	I live in an extremely small town and I was told the same thing they see it all the time. I’m a 28m I just got my first shot and I have been free for 2 months also. It’s hard not to feel guilty for getting this	47	live extremely small town told thing see time im got first shot free months also hard feel guilty getting	19		2024-04-25 10:26:16	Comment	shot		1		l17owvv	t3_1cbzsja	1cbzsja	Incidental	Incidental (>10)				0.6407	Positive	{'Happy': 0.4, 'Angry': 0.2, 'Surprise': 0.0, 'Sad': 0.4, 'Fear': 0.0}	Happy
HPV	HPV16 Cleared. It took years! The title says it all and I did not need any procedures such as LEEP. I was diagnosed with HPV16 and ASCUS in spring of 2019. I had a colposcopy then that came back normal. I waited three years to go back (do not advise doing this, regardless of me being okay) Fast forward to June 2022 - normal pap, still positive for HPV16. Was told to go back in a year - no colposc…	322	hpv cleared took years title says need procedures leep diagnosed hpv ascus spring colposcopy came back normal waited three years go back advise regardless okay fast forward june normal pap still positive hpv told go back year colposcopy got latest pap result pap normal clear hpv somewhere year mark diagnosis hpv gone away im exercise im good health mostly pescatarian diet meaning meat eat fish oc…	154		2023-08-01 22:12:43	Post	gardasil, vaccine	117.067	46	littlegloomyghost	15fx8jm		15fx8jm	Incidental	Incidental (>10)				0.991	Positive	{'Happy': 0.07, 'Angry': 0.11, 'Surprise': 0.22, 'Sad': 0.22, 'Fear': 0.37}	Fear
HPV	My HPV journey from the first abnormal test Thought I’d share my journey for anyone who’s been recently diagnosed. I got the gardasil shot when I was 13 years old. It was one of those things you think “will never happen to you”. Got my first pap at 19, which came back negative, 2nd pap at 20 also negative, and first abnormal pap in Feb-March 2017 at 22, which came back abnormal. I will never forg…	441	hpv journey first abnormal test thought id share journey anyone whos recently diagnosed got gardasil shot years old one things think never happen got first pap came back negative nd pap also negative first abnormal pap febmarch came back abnormal never forget getting call gynos office feeling like life dramatic sounds honestly uneducated hpv felt ashamed due stigmas stds general psychological str…	221		2024-04-28 19:00:15	Post	gardasil, shot	4506.57	49	adrianaserret1	1cfl2vr		1cfl2vr	Incidental	Incidental (>10)				-0.9426	Negative	{'Happy': 0.02, 'Angry': 0.05, 'Surprise': 0.09, 'Sad': 0.37, 'Fear': 0.47}	Fear
HPV	I agreed. You ever only learn about herpes and chlamydia. I didn’t even know that’s what Pap smears were for when I got my first one! I thought it was just a “thing” women have to do once they reach a certain age 😭. And I also thought getting the vaccine meant you have total immunity.	56	agreed ever learn herpes chlamydia didnt even know thats pap smears got first one thought thing women reach certain age also thought getting vaccine meant total immunity	27		2024-05-01 22:06:49	Comment	vaccine		1	adrianaserret1	l26yb1j	t1_l26125m	1cfl2vr	Incidental	Incidental (>10)				0.126	Positive	{'Happy': 0.0, 'Angry': 1.0, 'Surprise': 0.0, 'Sad': 0.0, 'Fear': 0.0}	Angry
PreCervicalCancer	I agree, I wish my doctors would do the same. My understanding is that hysto is sort of the nuclear option and I'm doing it already anyway before I ever even tested positive for HPV. I was cleared for hysto based on gender identity and endometriosis already. Then somehow even though hysto treats cc, my risk disqualifies me somehow? I'm gonna consult with some other doctors because the thing is I'…	238	agree wish doctors would understanding hysto sort nuclear option im already anyway ever even tested positive hpv cleared hysto based gender identity endometriosis already somehow even though hysto treats cc risk disqualifies somehow im gonna consult doctors thing im immunocompromised body never fight imhpv even vaccines wont get got even younger flu month arm swelled severely go er didnt complete…	113		2024-05-04 10:54:32	Comment	hpv, vaccines, shot		2	nik_nak1895	l2k4by5	t1_l2jujci	1cjqawb	Incidental	Incidental (>10)				-0.8635	Negative	{'Happy': 0.12, 'Angry': 0.0, 'Surprise': 0.06, 'Sad': 0.41, 'Fear': 0.41}	Sad
HPV	There is no difference. It’s the same vaccine.	8	difference vaccine	2		2023-08-01 18:10:01	Comment	vaccine		1	lilla_stjarna	jues1cs	t1_jueihwz	15erc2k	Intentional	<10 Words				-0.4576	Negative	{'Happy': 0.0, 'Angry': 0.12, 'Surprise': 0.0, 'Sad': 0.38, 'Fear': 0.5}	Fear
PreCervicalCancer	A positive update for those who need some positivity I had a LEEP in February that showed several areas with adenocarcinoma in-situ and CIN 2. Although margins were clear at the time, my doctor was concerned about missing other lesions due to the nature of AIS. So on April 9 I had a cold knife cone, and after going over results with my doctor, there’s no further AIS present and only mild inflamma…	210	positive update need positivity leep february showed several areas adenocarcinoma insitu cin although margins clear time doctor concerned missing lesions due nature ais april cold knife cone going results doctor theres ais present mild inflammation since dont want children im concerned ais reoccurrence still moving forward laparoscopic hysterectomy leaving ovaries also started hpv vaccination pro…	101		2024-05-03 21:56:05	Post	hpv, vaccination	778.45	17	Carridactyl_	1cjqawb		1cjqawb	Incidental	Incidental (>10)				0.9812	Positive	{'Happy': 0.18, 'Angry': 0.0, 'Surprise': 0.27, 'Sad': 0.32, 'Fear': 0.23}	Sad
HPV	Having HPV is mentally distressing. As the title suggests, it's mentally distressing. I'm a 21 year old gay man and I first got anal warts after a month of my last sexual interaction with my cheating ex. I never saw any warts within his penile area and since he's my boyfriend back then, I trusted him with all I had. Right now, I already have the first dose of the vaccine, but I'm still not in the…	184	hpv mentally distressing title suggests mentally distressing im year old gay man first got anal warts month last sexual interaction cheating ex never saw warts within penile area since hes boyfriend back trusted right already first dose vaccine im still clear yet doctor told need surgery whats even stressful fact im broke college student dating become hard dont get wrong ive moved cheating ex wha…	90		2024-05-10 13:58:42	Post	vaccine		16	curioshittii	1cox6tp		1cox6tp	Incidental	Incidental (>10)				-0.706	Negative	{'Happy': 0.1, 'Angry': 0.15, 'Surprise': 0.15, 'Sad': 0.45, 'Fear': 0.15}	Sad
VACCINES	Nervous for vaccines and need reassurance I have to get TDAP, HPV, MMR, Varicella, and Twinrix vaccines this week. I’ve avoided this for years but finally being forced to do it. Can someone step by step walk me through the process? Doing it at my doctors office because I cannot handle it at a pharmacy, need a place to lay down and just don’t trust a pharmacist. Will I have to sit through the nurs…	108	nervous vaccines need reassurance get tdap hpv mmr varicella twinrix vaccines week ive avoided years finally forced someone step step walk process doctors office cannot handle pharmacy need place lay dont trust pharmacist sit nurse preparing everything walk go time also go one arm sure make tuesday im quite panicky	50		2024-05-11 17:27:48	Post	hpv, vaccines		3	Mkday013	1cpsxjn		1cpsxjn	Incidental	Incidental (>10)				-0.7732	Negative	{'Happy': 0.0, 'Angry': 0.0, 'Surprise': 0.0, 'Sad': 0.29, 'Fear': 0.71}	Fear
HPV	Shluld I tell every girl I meet that I have HPV before we sleep together? Hi I ve had HPV for a while now ( 7-8 years) manifesting in warts around my genital area whenever I am going through rough moments in life and my imune system is down . ( had like 4 in my lifetime which were all removed by freezing). Recently had 1 little pop up as well and again went to the doc to take it out. Now, all the…	415	shluld tell every girl meet hpv sleep together hi hpv years manifesting warts around genital area whenever going rough moments life imune system like lifetime removed freezing recently little pop well went doc take doctors told normal majority sexual active people virus warts smetimes come imune system weak happened stressful times life also asked doctors tell girls sex respondedis necesarrily te…	156		2023-08-02 10:16:31	Post	vaccinated	8.68333	19	Leading_Awareness_94	15gblrn		15gblrn	Incidental	Incidental (>10)				-0.4858	Negative	{'Happy': 0.11, 'Angry': 0.06, 'Surprise': 0.11, 'Sad': 0.31, 'Fear': 0.4}	Fear
vaxxhappened	Great news, I'm 34 and was in the first batch of girls vaccinated (at the time in England, only girls were vaccinated, and this rightfully changed). My Mum had cervical cancer in her 40s, which most likely led to lung cancer in her 50s that killed her. I look at my 7 month old son, and I can not thank science enough that he will not lose his Mother so young. I must stress still go for your smear …	92	great news im first batch girls vaccinated time england girls vaccinated rightfully changed mum cervical cancer likely led lung cancer killed look month old son thank science enough lose mother young must stress still go smear test though ladies still things miss	42		2024-05-17 18:20:37	Comment	cervical cancer, vaccinated		3	spanglesandbambi	l4izzss	t3_1ctq50k	1ctq50k	Incidental	Incidental (>10)				-0.9428	Negative	{'Happy': 0.12, 'Angry': 0.0, 'Surprise': 0.62, 'Sad': 0.25, 'Fear': 0.0}	Surprise
vaxxhappened	And what is even more amazing, i know in Scotland of cases were soneone showed early symptoms of HPV cancer and then was treated. Then, once clear they had the vaccine and was told it stops it coming back in an overwhelming amount of cases too.	46	even amazing know scotland cases soneone showed early symptoms hpv cancer treated clear vaccine told stops coming back overwhelming amount cases	21		2024-05-17 03:51:37	Comment	hpv, vaccine		41	Living_Carpets	l4fgqbq	t1_l4dp93a	1ctq50k	Incidental	Incidental (>10)				0.1761	Positive	{'Happy': 0.0, 'Angry': 0.0, 'Surprise': 0.6, 'Sad': 0.4, 'Fear': 0.0}	Surprise
vaxxhappened	Recently had abnormal cells on a pap. But no HPV! Thanks shot! Glad to know that it was probably a fluke we can monitor and not cancer.	27	recently abnormal cells pap hpv thanks shot glad know probably fluke monitor cancer	13		2024-05-17 14:51:45	Comment	hpv, shot		1	Jasmisne	l4i3xrt	t3_1ctq50k	1ctq50k	Incidental	Incidental (>10)				0.665	Positive	{'Happy': 0.5, 'Angry': 0.0, 'Surprise': 0.0, 'Sad': 0.0, 'Fear': 0.5}	Happy
HPV	HPV passes even when using condoms, especially in a regular relationship where you are regularly having sex. No sex is 'safe' - only safER. We take the risks inherent in close bodily contact with other human because sex and love are, for many people, wonderful and important. Everyone you meet is likely to have a past infection but not everyone will have one currently. You're vaccinated against th…	125	hpv passes even using condoms especially regular relationship regularly sex sex safe safer take risks inherent close bodily contact human sex love many people wonderful important everyone meet likely past infection everyone one currently youre vaccinated riskiest types going regular smears reduces risks although never zero accept embrace otherwise cant live fears getting much id recommend mental …	69		2024-05-17 03:58:42	Comment	vaccinated		16	spanakopita555	l4fhai9	t3_1ctwiav	1ctwiav	Incidental	Incidental (>10)				0.836	Positive	{'Happy': 0.3, 'Angry': 0.0, 'Surprise': 0.1, 'Sad': 0.4, 'Fear': 0.2}	Sad
HPV	I’m sure they’re vaccinated, and they tend to be more educated about STDs/more conscientious about getting Pap smears because of their job. Also, most are in their 20s and naturally clear it out or it goes dormant. And if they do get it and it doesn’t clear-causing precancerous cells then they get a leep procedure then it clears. I don’t know why you think they’re so different from anyone else th…	124	im sure theyre vaccinated tend educated stdsmore conscientious getting pap smears job also naturally clear goes dormant get doesnt clearcausing precancerous cells get leep procedure clears dont know think theyre different anyone else sex virgin sex man thats women infected multiple strains like porn star would also im sure hpv least worries stds exposed regularly get tested though	58		2024-05-17 08:24:21	Comment	vaccinated		4		l4gakkr	t1_l4fca83	1ctwiav	Incidental	Incidental (>10)				0.128	Positive	{'Happy': 0.0, 'Angry': 0.0, 'Surprise': 0.12, 'Sad': 0.38, 'Fear': 0.5}	Fear
HPV	So…are we all using condoms forever now? I’ve had high-risk HPV for about 2 years. Hoping to clear soon. My question is, the next time I’m in a relationship, is it irresponsible to have sex without condoms? Once I’m exclusive with someone I usually forego them because I have an IUD. but now I’m scared that I’ll just get HPV all over again. I know condoms don’t even protect against HPV that well. …	123	soare using condoms forever ive highrisk hpv years hoping clear soon question next time im relationship irresponsible sex without condoms im exclusive someone usually forego iud im scared ill get hpv know condoms dont even protect hpv well supposed people hpv people getting infected every time unprotected sex someone new feel like im gonna abnormal paps whole life im vaccinated btw partners	62		2024-05-16 23:16:46	Post	vaccinated	178.733	17	earthwalker1	1ctwiav		1ctwiav	Incidental	Incidental (>10)				0.8226	Positive	{'Happy': 0.09, 'Angry': 0.0, 'Surprise': 0.0, 'Sad': 0.36, 'Fear': 0.55}	Fear
HPV	Then I guess we should all just stop having sex and worry constantly. I joined this forum for support not for ppl to constantly be negative. There’s nothing else to do but get vaccinated. I’m stepping away from here because the way some of you view this virus is very discouraging. My doctor told me it’s okay not to use condoms once vaccinated. I’m going to listen to him. Also I haven’t sex going …	99	guess stop sex worry constantly joined forum support ppl constantly negative theres nothing else get vaccinated im stepping away way view virus discouraging doctor told okay use condoms vaccinated im going listen also havent sex going months even id go long time im going keep living fear negative	48		2024-05-19 22:59:00	Comment	vaccinated		0		l4txe6q	t1_l4tv1lf	1ctwiav	Incidental	Incidental (>10)				-0.9463	Negative	{'Happy': 0.0, 'Angry': 0.11, 'Surprise': 0.11, 'Sad': 0.56, 'Fear': 0.22}	Sad
HPV	Bahahaha, I thought condoms were safe. Vetted ever partner thoroughly, had everyone tested (no pap). Every woman was vaccinated (I wasn't). I still got HPV. So to answer, nothing will prevent it unless both partners are virgins, even then, there are rare circumstances which even a virgin can get HPV (share towels, from a parent at birth, etc)	58	bahahaha thought condoms safe vetted ever partner thoroughly everyone tested pap every woman vaccinated wasnt still got hpv answer nothing prevent unless partners virgins even rare circumstances even virgin get hpv share towels parent birth etc	36		2024-05-17 18:08:12	Comment	vaccinated		3	Pleasant_Way_8989	l4iy94w	t3_1ctwiav	1ctwiav	Incidental	Incidental (>10)				0.6157	Positive	{'Happy': 0.0, 'Angry': 0.0, 'Surprise': 0.0, 'Sad': 0.0, 'Fear': 1.0}	Fear
HPV	If you’ve been vaccinated then you’re good to go without a condom in a long term relationship. Make sure you get tested for other STIs as well. Please don’t let this dictate your life. Everyone will be infected with high risk HPV at some point in their life. Well almost everyone	51	youve vaccinated youre good go without condom long term relationship make sure get tested stis well please dont let dictate life everyone infected high risk hpv point life well almost everyone	31		2024-05-17 02:15:30	Comment	vaccinated		6		l4f96i5	t3_1ctwiav	1ctwiav	Incidental	Incidental (>10)				0.6597	Positive	{'Happy': 0.0, 'Angry': 0.0, 'Surprise': 0.17, 'Sad': 0.17, 'Fear': 0.67}	Fear
HPV	I actually looked up this exact thing when I first realized I got HPV lol funny how that is a common thought. I think it’s considered a non-issue for them. Everyone gets their vaccinations and so long as there are no visible symptoms they just go about their job.	49	actually looked exact thing first realized got hpv lol funny common thought think considered nonissue everyone gets vaccinations long visible symptoms go job	23		2024-05-17 06:19:57	Comment	vaccinations, vaccination		3	NicheDude	l4ftz0o	t1_l4fcjrl	1ctwiav	Incidental	Incidental (>10)				0.5423	Positive	{'Happy': 0.0, 'Angry': 0.0, 'Surprise': 0.2, 'Sad': 0.2, 'Fear': 0.6}	Fear
HPV	If you’re referring to genitalia warts, it’s actually quite uncommon to break out with them. A lot of ppl get infected but don’t break out because of their immune system. I’ve never seen a porn star with warts. My guess is they’re likely vaccinated.	44	youre referring genitalia warts actually quite uncommon break lot ppl get infected dont break immune system ive never seen porn star warts guess theyre likely vaccinated	26		2024-05-17 18:50:02	Comment	vaccinated		1		l4j43oi	t1_l4hidb0	1ctwiav	Incidental	Incidental (>10)				0.1779	Positive	{'Happy': 0.14, 'Angry': 0.0, 'Surprise': 0.57, 'Sad': 0.14, 'Fear': 0.14}	Surprise
AskDocs	I just tested positive for Gonorrhea. I’ve never had a boyfriend or sexual contact with anyone. How is this even possible? Hello. I’m a 21-year-old autistic woman. Last week I went to the gynecologist to get my first check up where the doctor checked my breasts, did cervical cancer testing, and STD testing. I was positive that all my results would come back negative because I’m a virgin. The only…	1170	tested positive gonorrhea ive never boyfriend sexual contact anyone even possible hello im yearold autistic woman last week went gynecologist get first check doctor checked breasts cervical cancer testing std testing positive results would come back negative im virgin reason check primary care doctor recommended said due cervical cancer screening ive never boyfriend sexual contact kind anyone ive…	589	Physician Responded	2023-08-15 00:54:05	Post	cervical cancer, vaccine	247.35	771	DarkNymphia	15rjtbo		15rjtbo	Incidental	Incidental (>10)				0.9756	Positive	{'Happy': 0.11, 'Angry': 0.06, 'Surprise': 0.21, 'Sad': 0.35, 'Fear': 0.27}	Sad
HPV	Update: Genital Warts If u check my account, I've been posting a lot about my GW updates. After checking for cleaning yesterday, my vagina is clear with GW aside from some warts growth near my pubic hair out near lower abdomen. Around 5 warts are took off. I'm so happy! Just continued taking Vitamin C + Zinc 2x a day, Inosine Pranobex for almost 4 weeks down to 3x a day then B complex every night…	99	update genital warts u check account ive posting lot gw updates checking cleaning yesterday vagina clear gw aside warts growth near pubic hair near lower abdomen around warts took im happy continued taking vitamin c zinc x day inosine pranobex almost weeks x day b complex every night also got nd dose vaccine hope regrowth rest months lets fight hpv together	61		2024-05-17 23:53:38	Post	vaccine		17	DeparturePublic7546	1cupisb		1cupisb	Incidental	Incidental (>10)				0.8225	Positive	{'Happy': 0.25, 'Angry': 0.0, 'Surprise': 0.17, 'Sad': 0.25, 'Fear': 0.33}	Fear
PreCervicalCancer	Positive LEEP experience Posting since I liked to read others experience to get a good indication of what would happen when I got a LEEP. Editing to add: diagnosed with CIN 3 and positive for HPV. Repeating my Gardasil shots to hopefully help with repeat infections. My GYN does LEEPs in office. I was prescribed diazepam and hydrocodone prior to the procedure with instructions on timing. I have GA…	246	positive leep experience posting since liked read others experience get good indication would happen got leep editing add diagnosed cin positive hpv repeating gardasil shots hopefully help repeat infections gyn leeps office prescribed diazepam hydrocodone prior procedure instructions timing gad naturally little anxious went done required driver take home allow husband room liodocaine far worst pa…	125		2024-05-20 12:38:34	Post	gardasil		6	halfmomhalfcoffee	1cwleaz		1cwleaz	Incidental	Incidental (>10)				0.9886	Positive	{'Happy': 0.23, 'Angry': 0.05, 'Surprise': 0.09, 'Sad': 0.36, 'Fear': 0.27}	Sad
HPV	Update on last weeks post about being afraid HPV would never clear. It's gone! I posted last week just to vent as I was facing my 6th pap smear in less than 3 years. I first tested positive with a normal pap in the summer of 2021 and by summer of 2022 I was positive with LSIL pap. I had paps every 6 months after that and 2 colposcopies with biopsies in that time frame too. I was exhausted and hon…	389	update last weeks post afraid hpv would never clear gone posted last week vent facing th pap smear less years first tested positive normal pap summer summer positive lsil pap paps every months colposcopies biopsies time frame exhausted honestly feeling hopeless like id dealing forever well got news today pap normal hpv negative literally shaking crying happy huge weight shoulders damn near years …	189		2024-05-22 23:37:08	Post	vaccinated	596.25	46	Bright_Honey1788	1cykfbx		1cykfbx	Incidental	Incidental (>10)				0.9868	Positive	{'Happy': 0.18, 'Angry': 0.07, 'Surprise': 0.18, 'Sad': 0.36, 'Fear': 0.2}	Sad
HPV	Thank you for the recommendations, I’ll add the zinc to my routine. I’m so happy that you cleared it! Are you fully vaccinated now? I’m not sure what exactly I had but they found precancerous cells and I have a high risk HPV (so I’ll keep getting colposcopies until it clears).	51	thank recommendations ill add zinc routine im happy cleared fully vaccinated im sure exactly found precancerous cells high risk hpv ill keep getting colposcopies clears	25		2024-05-23 10:04:26	Comment	vaccinated		3	ClassicCMC	l5byvnr	t1_l5a8672	1cykfbx	Incidental	Incidental (>10)				0.3467	Positive	{'Happy': 0.17, 'Angry': 0.0, 'Surprise': 0.0, 'Sad': 0.5, 'Fear': 0.33}	Sad
HPV	Thank you! And no, I never had any vaccinations. Ok, well regardless you are more than likely to clear it with your next couple of paps! I really hope it does and everything works out wonderfully for you soon!	39	thank never vaccinations ok well regardless likely clear next couple paps really hope everything works wonderfully soon	17		2024-05-23 10:23:44	Comment	vaccinations, vaccination		2	Bright_Honey1788	l5c26r2	t1_l5byvnr	1cykfbx	Incidental	Incidental (>10)				0.9345	Positive	{'Happy': 0.0, 'Angry': 0.0, 'Surprise': 0.25, 'Sad': 0.25, 'Fear': 0.5}	Fear
HPV	Congratulations! So you had your vaccine before exposure to the virus?	11	congratulations vaccine exposure virus	4		2024-05-28 01:04:08	Comment	vaccine		1	Nervous-Attorney7177	l5zmeg5	t3_1d1zywd	1d1zywd	Incidental	Incidental (>10)				0.636	Positive	{'Happy': 0.0, 'Angry': 0.0, 'Surprise': 0.0, 'Sad': 0.0, 'Fear': 1.0}	Fear
HPV	Cleared HPV CIN1 - My story ages 22F-24F I came on here a lot when I was going through it and wanted to share my story and give some hope to those also going through it. (22F) Went for my first pap to get birth control - came back as high risk HPV LISL (not 16/18) Was living a very unhealthy life at this point in college, drinking, vaping, not sleeping, school and social stress- doctor sent me to…	381	cleared hpv cin story ages ff came lot going wanted share story give hope also going f went first pap get birth control came back high risk hpv lisl living unhealthy life point college drinking vaping sleeping school social stress doctor sent obgyn told wait another year see things f went back obgyn referred results came back told wait decided needed change things time stopped drinking almost com…	205		2024-05-27 14:34:12	Post	vaccine	629.933	48		1d1zywd		1d1zywd	Incidental	Incidental (>10)				0.9935	Positive	{'Happy': 0.07, 'Angry': 0.07, 'Surprise': 0.27, 'Sad': 0.24, 'Fear': 0.36}	Fear
HPV	What are your doubts? I have mine too. I was abstinent for 3 years and just tested positive. Was confusing at first. They didn’t tell me the strain I had. I had the colposcopy and on exam no cervical changes but still waiting for my biopsy results. Doctor told me I need 3 negative Pap smears every 6 months to determine if I’m clear. Had the vaccine as a kid but I’m pretty sure it was the 4 instea…	86	doubts mine abstinent years tested positive confusing first didnt tell strain colposcopy exam cervical changes still waiting biopsy results doctor told need negative pap smears every months determine im clear vaccine kid im pretty sure instead new one	38		2024-05-28 11:11:58	Comment	vaccine		1	LiteratureNo3045	l61inx8	t1_l61hys7	1d1zywd	Incidental	Incidental (>10)				0.431	Positive	{'Happy': 0.2, 'Angry': 0.0, 'Surprise': 0.1, 'Sad': 0.3, 'Fear': 0.4}	Fear
PreCervicalCancer	Still HPV positive 3 years after LEEP Wondering if anyone else has been in this same situation. I have been testing positive for high risk HPV for the past 7 years. 3 years ago I had a LEEP for CIN 3 with clear margins. All my paps have been normal since with the exception of being still HPV positive. I ended up getting the gardisil vaccine 1 year ago. My OBGYN wants to do another LEEP even thoug…	139	still hpv positive years leep wondering anyone else situation testing positive high risk hpv past years years ago leep cin clear margins paps normal since exception still hpv positive ended getting gardisil vaccine year ago obgyn wants another leep even though paps negative due fact hpv still clearing dont want another leep necessary ive colpos since leep normal well ive tried supplements stress …	73		2024-05-27 18:19:49	Post	hpv, vaccine		6	acerekbolaaa	1d25921		1d25921	Incidental	Incidental (>10)				-0.2076	Negative	{'Happy': 0.0, 'Angry': 0.08, 'Surprise': 0.08, 'Sad': 0.54, 'Fear': 0.31}	Sad
PreCervicalCancer	Postponing keep/alternative options So I've never had an abnormal pap till recently, right after I had my baby. I'm 30 and had to go in for a.colpscopy where they found the bad HPV strains (16 &18) and CIN2. They're pushing me for the leep saying it's a high chance of cancer,.(Last Dr said 60%). They also want to do it in office under local anaesthetic and brushed me off a bit when I said that so…	198	postponing keepalternative options ive never abnormal pap till recently right baby im go acolpscopy found bad hpv strains cin theyre pushing leep saying high chance cancerlast dr said also want office local anaesthetic brushed bit said sounded horrible barbaric coloscopy horrible little pinch take hydrocodone normal day dr suggesed put oxy procedure im leaning heavily towards waiting retesting ga…	102		2024-06-09 00:22:01	Post	hpv shot	147.55	6	Drmrsthegirlfriend3	1dbm87h		1dbm87h	Incidental	Incidental (>10)				-0.8979	Negative	{'Happy': 0.05, 'Angry': 0.0, 'Surprise': 0.14, 'Sad': 0.27, 'Fear': 0.55}	Fear
HPV	HPV is making me extremely depressed 25m. A month and a half ago i found some genital warts on the base of my penis, i got them freezed off twice, and it seems like only 1 tiny wart has grown, I also got the 1st dose of the vaccine, and Ive been taking vitamins and eating healthy. This shit changed my whole life, I feel extremely horrible, I got it by using a condom, which is worst. Ive ready eve…	148	hpv making extremely depressed month half ago found genital warts base penis got freezed twice seems like tiny wart grown also got st dose vaccine ive taking vitamins eating healthy shit changed whole life feel extremely horrible got using condom worst ive ready every single day hpv since found people might think im exaggerating devastating mental health horrible moment might wake call stop dumb …	77		2024-06-09 22:33:41	Post	vaccine	192.983	21	Useful_Comparison309	1dcc54h		1dcc54h	Incidental	Incidental (>10)				-0.9867	Negative	{'Happy': 0.12, 'Angry': 0.0, 'Surprise': 0.19, 'Sad': 0.31, 'Fear': 0.38}	Fear
HPV	I guess it depends on the person, but I got HPV 4 months ago. Had unprotected sex with a milf I met on a dating app and a wart arrived three weeks later. The wart, went away after two months and I haven't had another. Been dating a girl I really like that's HPV vaxed. Made her aware of the situation up front. Not sure why some men get reoccurring warts, I read some men don't get them at all. I di…	93	guess depends person got hpv months ago unprotected sex milf met dating app wart arrived three weeks later wart went away two months havent another dating girl really like thats hpv vaxed made aware situation front sure men get reoccurring warts read men dont get didnt bother get freezed let nature take course	53		2024-06-12 14:16:57	Comment	vax		2	No_Hawk1459	l8bbkcw	t3_1dcc54h	1dcc54h	Incidental	Incidental (>10)				0.1407	Positive	{'Happy': 0.0, 'Angry': 0.11, 'Surprise': 0.22, 'Sad': 0.33, 'Fear': 0.33}	Sad
HPV	It's a stressful mental battle at first because you're learning how to cope and tackle this issue. Everyone goes through this at first--myself included (30M with anal warts). It's normal, and you'll be fine once you're equipped with the battle gears (a support system, the G9 vaccines, all sorts of treatments, etc.). Hang in there. All this will pass.	59	stressful mental battle first youre learning cope tackle issue everyone goes firstmyself included anal warts normal youll fine youre equipped battle gears support system g vaccines sorts treatments etc hang pass	31		2024-06-10 12:19:36	Comment	vaccines, vaccine		1	United_Practice_9830	l7znkqw	t3_1dcc54h	1dcc54h	Incidental	Incidental (>10)				-0.6124	Negative	{'Happy': 0.5, 'Angry': 0.0, 'Surprise': 0.0, 'Sad': 0.0, 'Fear': 0.5}	Happy
HPV	I get you. Have faith in yourself. Keep the diet going. People clear this virus even after 7 years. Though I wish everyone would clear it within two years. But still if you're past that you don't have to feel demotivated. Also if nothing works, there is a lot of research and clinical trials going on therapeutic vaccines.	58	get faith keep diet going people clear virus even years though wish everyone would clear within two years still youre past dont feel demotivated also nothing works lot research clinical trials going therapeutic vaccines	34		2024-06-10 01:46:40	Comment	vaccines, vaccine		2	Nervous-Attorney7177	l7xg0wm	t3_1dcc54h	1dcc54h	Incidental	Incidental (>10)				0.6542	Positive	{'Happy': 0.0, 'Angry': 0.0, 'Surprise': 0.14, 'Sad': 0.71, 'Fear': 0.14}	Sad
HPV	Got reassured by my doctor today. I promised to myself that I'm going to continue writing on here my journey post op from getting my anal warts surgically removed. As a refresher, it's been a week since my surgery and today was my schedule to get the 2nd dose of the vaccine. Pain wise, I'm fine. EXCEPT when I have to poo. It feels like I'm shitting glass shards at times, but under normal circumst…	179	got reassured doctor today promised im going continue writing journey post op getting anal warts surgically removed refresher week since surgery today schedule get nd dose vaccine pain wise im fine except poo feels like im shitting glass shards times normal circumstances things great doctor told time around prevention going focus given able remove warts aside vaccine told always practice safe sex…	84		2024-06-10 10:55:03	Post	vaccine		20	curioshittii	1dcox5c		1dcox5c	Incidental	Incidental (>10)				0.9775	Positive	{'Happy': 0.14, 'Angry': 0.0, 'Surprise': 0.21, 'Sad': 0.36, 'Fear': 0.29}	Sad
PreCervicalCancer	Update: LEEP & Colpo Experience My physician just updated me on the preliminary results that showed the CIN1 and CIN2 cells on the leep, but revealed CIN1 was still present in the margins. My doctor offered me 2 treatment plans: 1. Continue my Gardasil vaccination series and repeat a pap to see if I was able to clear the CIN1 on my own 2. Proceed with a laparoscopic hysterectomy. I asked her what…	203	update leep colpo experience physician updated preliminary results showed cin cin cells leep revealed cin still present margins doctor offered treatment plans continue gardasil vaccination series repeat pap see able clear cin proceed laparoscopic hysterectomy asked would recommend proceed hysterectomy due couple factors completely done children extremely strong history colon cancer breast cancer …	93		2024-06-12 14:11:42	Post	gardasil		5	thefreckledwife	1deety7		1deety7	Incidental	Incidental (>10)				0.699	Positive	{'Happy': 0.13, 'Angry': 0.0, 'Surprise': 0.33, 'Sad': 0.07, 'Fear': 0.47}	Fear
HPV	Third update about GW 23M. I was diagnosed ~4 months ago with HPV since GW started appearing. For the first three months I was having WEEKLY reoccurrences, and the worst part is that they used to show up in big numbers (10+). The only treatment I’m doing is applying trichloroacetic acid (90%). During this period I took two out of the 3 vaccine shots, started eating almost only healthy foods, avoi…	118	third update gw diagnosed months ago hpv since gw started appearing first three months weekly reoccurrences worst part used show big numbers treatment im applying trichloroacetic acid period took two vaccine shots started eating almost healthy foods avoiding sugar consistent gym supplements im taking zinc nac fortunately havent reoccurrences month single wart appeared huge victory far hope body g…	61		2024-06-19 09:26:44	Post	vaccine, shot	38.35	19	Every-Woodpecker6756	1djki0w		1djki0w	Incidental	Incidental (>10)				0.1723	Positive	{'Happy': 0.12, 'Angry': 0.0, 'Surprise': 0.12, 'Sad': 0.38, 'Fear': 0.38}	Sad
HPV	That’s awesome! I hope it continues for you!! What’s nac? I’m thinking about getting the vaccine as well I’ve read a ton of stories here where people stopped getting reoccurrences once they got it. Do you use anything in between to help ensure you don’t get more outbreaks? ( topical ointments, acv, no masturbation etc)	55	thats awesome hope continues whats nac im thinking getting vaccine well ive read ton stories people stopped getting reoccurrences got use anything help ensure dont get outbreaks topical ointments acv masturbation etc	32		2024-06-19 10:05:05	Comment	vaccine		2	PuzzleheadedRub5561	l9bg2de	t3_1djki0w	1djki0w	Incidental	Incidental (>10)				0.9106	Positive	{'Happy': 0.0, 'Angry': 0.0, 'Surprise': 0.5, 'Sad': 0.0, 'Fear': 0.5}	Surprise
HPV	Are you still clear bro? Did the vaccine help you?	10	still clear bro vaccine help	5		2025-01-26 08:10:06	Comment	vaccine		1	Pleasant_Matter5336	m99mj94	t3_1djuhvb	1djuhvb	Incidental	Incidental (>10)				0.6868	Positive	{'Happy': 0.0, 'Angry': 0.0, 'Surprise': 0.0, 'Sad': 1.0, 'Fear': 0.0}	Sad
PreCervicalCancer	Oh my lovely 😊 you are really nice trust me I’m so glad to see your reply so here I’m im taking only prenatal vitamin on the top I didn’t stop eating junk not too much but I like soda 🥤 omg it’s a wonderful information I never hard that soda cause hpv persistent please advice me one more thing what should I do for my sex drive after this con procedure I am feeling so difficult by to get orgasim I…	174	oh lovely really nice trust im glad see reply im im taking prenatal vitamin top didnt stop eating junk much like soda omg wonderful information never hard soda cause hpv persistent please advice one thing sex drive con procedure feeling difficult get orgasim dont feel anymore husband didnt mention bcoz dont want make upset secondly master fine take long get orgasim went doctor said con biopsy not…	92		2024-06-20 21:06:18	Comment	hpv vaccine		1	Leading-Map7016	l9k2pw3	t1_l9k0gv1	1dkklge	Incidental	Incidental (>10)				0.979	Positive	{'Happy': 0.22, 'Angry': 0.11, 'Surprise': 0.22, 'Sad': 0.06, 'Fear': 0.39}	Fear
PreCervicalCancer	Omg I am happy to share! I don’t know if any particular thing helped, but these are some things I did/do: 1. I am sober, I don’t use alcohol, nicotine or drugs. 2. I cut back on soda/candy and junk food (I heard sugar can feed cancer or HPV.) 3. I make smoothies really regularly for breakfast with fresh berries and yogurt and I eat a lot of veggies anyways. 4. I did get the HPV vaccines. (1 as a …	169	omg happy share dont know particular thing helped things diddo sober dont use alcohol nicotine drugs cut back sodacandy junk food heard sugar feed cancer hpv make smoothies really regularly breakfast fresh berries yogurt eat lot veggies anyways get hpv vaccines child second last october also one may sound crazy took peroxide epsom salt baths found cin took regularly couple months leep discovered …	85		2024-06-20 20:50:18	Comment	hpv vaccine		3	lina_delrey	l9k0gv1	t1_l9jjyav	1dkklge	Incidental	Incidental (>10)				-0.9493	Negative	{'Happy': 0.08, 'Angry': 0.0, 'Surprise': 0.42, 'Sad': 0.25, 'Fear': 0.25}	Surprise
HPV	As you said you're already vaccinated. Is there any chance of reinfection with same strain in future when you have currently cleared the virus?	24	said youre already vaccinated chance reinfection strain future currently cleared virus	11		2024-06-21 08:09:24	Comment	vaccinated		1	packrider	l9lzmz5	t3_1dl025v	1dl025v	Incidental	Incidental (>10)				0.296	Positive	{'Happy': 0.0, 'Angry': 0.0, 'Surprise': 0.0, 'Sad': 0.33, 'Fear': 0.67}	Fear
HPV	sharing positive news! negative after 5 years! 24 year old woman here. i was cheated on in 2019 by my bf at the time and given a hearty case of hpv 16. i received gardasil in middle school, but didn’t make a difference. i had LSIL paps for the first 3 years, and then in 2022 & 2023 they started to come back HSIL, and one year ago (after a gnarly bout of recurrent BV for 5 months), my colposcopy c…	276	sharing positive news negative years year old woman cheated bf time given hearty case hpv received gardasil middle school didnt make difference lsil paps first years started come back hsil one year ago gnarly bout recurrent bv months colposcopy came back cin freaked course concluded bv yeast infections well insertion iud caused inflammation already live healthy lifestyle decided best course actio…	139		2024-06-21 19:30:20	Post	gardasil	2439.98	43	lifegivesulemonss	1dlj29t		1dlj29t	Incidental	Incidental (>10)				0.9557	Positive	{'Happy': 0.08, 'Angry': 0.0, 'Surprise': 0.25, 'Sad': 0.29, 'Fear': 0.38}	Fear
vaxxhappened	Penile cancer: 6,500 amputations in Brazil in a decade - the persistent infection of human papillomavirus (HPV), a name given to a common group of viruses, is "one of the main risk factors".	33	penile cancer amputations brazil decade persistent infection human papillomavirus hpv name given common group viruses one main risk factors	19		2024-06-22 15:16:24	Post	human papillomavirus		20	shallah	1dm4hcg		1dm4hcg	Incidental	Incidental (>10)				-0.7579	Negative	{'Happy': 0.0, 'Angry': 0.0, 'Surprise': 0.67, 'Sad': 0.0, 'Fear': 0.33}	Surprise
DebateVaccines	The Atlantic (2000) - SV40 Tumors, Contaminated Polio Vaccine, Mesothelioma, Asbestos, HPV, PCR Testing	14	atlantic sv tumors contaminated polio vaccine mesothelioma asbestos hpv pcr testing	11		2024-06-23 00:33:46	Post	hpv, vaccine		17	tangled_night_sleep	1dmf1oq		1dmf1oq	Incidental	Incidental (>10)				0	Neutral	{'Happy': 0, 'Angry': 0, 'Surprise': 0, 'Sad': 0, 'Fear': 0}	No Dominant Emotion
HPV	Welp, they came back. So yeah, I posted back in like, the 1st of June about how liberating it feels to have my anal warts surgically treated. Well, guess what? Whilst washing my ass like the Asian that I am, I felt a wart! It hasn't even been a month and I've already had a reoccurence. At this point, I'm no longer depressed about it. I've accepted the fact that it's still active within my body ev…	139	welp came back yeah posted back like st june liberating feels anal warts surgically treated well guess whilst washing ass like asian felt wart hasnt even month ive already reoccurence point im longer depressed ive accepted fact still active within body even though dreadful months since diagnosed keep reminding hey wont last forever already two shots vaccine ive taking multivitamins daily ever sin…	73		2024-06-26 16:10:38	Post	vaccine, shot		19	curioshittii	1dp9o6o		1dp9o6o	Incidental	Incidental (>10)				-0.7016	Negative	{'Happy': 0.0, 'Angry': 0.0, 'Surprise': 0.54, 'Sad': 0.31, 'Fear': 0.15}	Surprise
PreCervicalCancer	Feeling discouraged, scared, and alone I am so frustrated with the state of women's healthcare and all we have to endure. I got my pap results back last week and now I have to go in for a colposcopy - given my history and the risks of finding something malignant, to say I'm terrified is an understatement. It's literally consumed me for the past week and I don't know what to do. I had my first pap…	438	feeling discouraged scared alone frustrated state womens healthcare endure got pap results back last week go colposcopy given history risks finding something malignant say im terrified understatement literally consumed past week dont know first pap came back hr hpv ascus cried car got call nurse said itll likely clear ill fine get another pap year heres history since normal pap didnt test hpv pap…	198		2024-06-28 12:43:56	Post	hpv, vaccinated	1247.12	6	Salty_Committee_4741	1dqplk1		1dqplk1	Incidental	Incidental (>10)				-0.5609	Negative	{'Happy': 0.16, 'Angry': 0.05, 'Surprise': 0.11, 'Sad': 0.39, 'Fear': 0.29}	Sad
Vaccine	Examining the factors influencing human papillomavirus (HPV) vaccine intentions in parents of boys aged 9–12 in England Hi all, I am a researcher from the University of Derby conducting a study focusing on parental attitudes towards the HPV vaccine for boys aged 9–12. Your participation is crucial in helping us understand the factors that influence HPV vaccine intentions among parents in England.…	238	examining factors influencing human papillomavirus hpv vaccine intentions parents boys aged england hi researcher university derby conducting study focusing parental attitudes towards hpv vaccine boys aged participation crucial helping us understand factors influence hpv vaccine intentions among parents england part study reaching parents boys aged midlands region specifically involvement would g…	135	Research Opportunity	2024-07-02 03:57:11	Post	human papillomavirus		3	dgaffie1996	1dth7vk		1dth7vk	Incidental	Incidental (>10)				0.8533	Positive	{'Happy': 0.12, 'Angry': 0.2, 'Surprise': 0.24, 'Sad': 0.08, 'Fear': 0.36}	Fear
DebateVaccines	Searching for an RFK video YouTube loves to take this down but maybe someone has a working link? RFK Jr. showed up to a town hall meeting or something where the town was trying to implement a vaccine mandate I believe. He was supposed to be debating 4 speakers who were pushing the mandate. They all bailed, so he delivered his talking points to a cheering, packed house. There was a lot of talk abo…	93	searching rfk video youtube loves take maybe someone working link rfk jr showed town hall meeting something town trying implement vaccine mandate believe supposed debating speakers pushing mandate bailed delivered talking points cheering packed house lot talk gardasil also vaccines general politicians photo ops stage	45		2024-07-02 17:36:00	Post	gardasil	415	10	HeckinQuest	1dtyrh5		1dtyrh5	Incidental	Incidental (>10)				0.7783	Positive	{'Happy': 0.2, 'Angry': 0.0, 'Surprise': 0.1, 'Sad': 0.3, 'Fear': 0.4}	Fear
HPV	I am 47F . In May 2022, my Pap smear result showed LSIL, and my PCR test was HPV 16 positive. In June 2022, I had my first LEEP, which revealed CIN 2, with CIN 1 present at the surgical margins. Afterwards, I received three doses of the HPV vaccine Gardasil at 0, 2, and 6 months (I was 45 at 2022). In October 2023, my colposcopy result was not good (two biopsies at 6 o’clock point: HSIL for the c…	171	f may pap smear result showed lsil pcr test hpv positive june first leep revealed cin cin present surgical margins afterwards received three doses hpv vaccine gardasil months october colposcopy result good two biopsies oclock point hsil cervix glandular hyperplasia endocervical canal november second leep procedure cervix time pathology report showed mm cervical leep sample cin also cin continuing…	88		2024-07-06 11:09:52	Comment	vaccinations, vaccination, gardasil, vaccine		2	Sweaty_Net4662	lbwrstu	t3_1dwrhlc	1dwrhlc	Incidental	Incidental (>10)				0.05	Positive	{'Happy': 0.0, 'Angry': 0.09, 'Surprise': 0.36, 'Sad': 0.27, 'Fear': 0.27}	Surprise
HPV	I hope you are doing okay. Maybe the vaccines have given you at least a slight edge at keeping it from turning into full blown cancer at this point. Why can’t they routinely offer laughing gas or something for these procedures? If men had to do them, I bet there would be more options!	54	hope okay maybe vaccines given least slight edge keeping turning full blown cancer point cant routinely offer laughing gas something procedures men bet would options	25		2024-11-03 14:28:14	Comment	vaccines, vaccine		2		lv8irnm	t1_lv8iebi	1dwrhlc	Incidental	Incidental (>10)				0.4389	Positive	{'Happy': 0.0, 'Angry': 0.12, 'Surprise': 0.38, 'Sad': 0.12, 'Fear': 0.38}	Surprise
HPV	Dang I’m sorry…..Is it possible you were exposed to HPV before you received the vax?	15	dang im sorryis possible exposed hpv received vax	8		2024-11-03 14:24:05	Comment	vax		2		lv8hye7	t1_lc151dd	1dwrhlc	Incidental	Incidental (>10)				-0.0772	Negative	{'Happy': 0.0, 'Angry': 0.5, 'Surprise': 0.5, 'Sad': 0.0, 'Fear': 0.0}	Angry
HPV	Did you get the 3thd vaccine one month after the second?	11	get thd vaccine one month second	6		2024-07-07 07:45:01	Comment	vaccine		1	fidathegreat54	lc16ztz	t1_lc115kk	1dwrhlc	Incidental	Incidental (>10)				0	Neutral	{'Happy': 0, 'Angry': 0, 'Surprise': 0, 'Sad': 0, 'Fear': 0}	No Dominant Emotion
HPV	I’m in the same boat man. Dated this girl for 3 months. Disclosed to her after a couple dates and we started getting more intimate. Plan was she would get the newest vaccine and we’d be safe (no sex) and only do hand stuff until her vaccine was complete. She ended up ending things as even with the vaccine being complete she still would have been scared of getting it. Which is fine, I’d feel bad g…	195	im boat man dated girl months disclosed couple dates started getting intimate plan would get newest vaccine wed safe sex hand stuff vaccine complete ended ending things even vaccine complete still would scared getting fine id feel bad giving someone wasnt ok risk since decided im going date havent symptoms months kinda sucks got great marriage im choosing look time time get alone focus building l…	93		2024-07-11 14:06:30	Comment	vaccine		8		lcpvwov	t3_1e0wfn9	1e0wfn9	Incidental	Incidental (>10)				-0.8106	Negative	{'Happy': 0.21, 'Angry': 0.05, 'Surprise': 0.16, 'Sad': 0.21, 'Fear': 0.37}	Fear
VACCINES	Vasovagal syncope is not at all unusual. It isn’t the vaccine per se, as in nothing to do with the ingredients or anything, but is a reaction to the pain, which can certainly be more significant with the HPV vaccine. However it can also happen from other mundane but painful things like a blood draw or stubbing your toe. https://www.immunize.org/wp-content/uploads/catg.d/p4260a.pdf	60	vasovagal syncope unusual isnt vaccine per se nothing ingredients anything reaction pain certainly significant hpv vaccine however also happen mundane painful things like blood draw stubbing toe	27		2024-07-11 16:38:06	Comment	hpv vaccine		3	freckled_morgan	lcqndvg	t3_1e0z39l	1e0z39l	Incidental	Incidental (>10)				-0.0799	Negative	{'Happy': 0.25, 'Angry': 0.0, 'Surprise': 0.25, 'Sad': 0.25, 'Fear': 0.25}	Happy
HeadandNeckCancer	HPV+ Tonsil Cancer Treatment Options Recently diagnosed with HPV+ stage 1 cancer in my left tonsil and 1-3 lymph nodes. After all the various tests, I have been offered the option of participating in 2 clinical trials. 1) MR-Adaptor trial that involves up to 33 radiation treatments with weekly MRIs to determine progress and reduce the doses. No chemo or surgery expected. 2) Neoadjuvant (pre-surge…	274	hpv tonsil cancer treatment options recently diagnosed hpv stage cancer left tonsil lymph nodes various tests offered option participating clinical trials mradaptor trial involves radiation treatments weekly mris determine progress reduce doses chemo surgery expected neoadjuvant presurgery chemo rounds tors surgery radiation expected anyone experienced either options something similar update deci…	138	Patient	2024-07-14 11:23:58	Post	hpv, tonsil cancer, vaccine	232.55	6	CouldBeBunnies92	1e36co9		1e36co9	Incidental	Incidental (>10)				0.891	Positive	{'Happy': 0.18, 'Angry': 0.0, 'Surprise': 0.32, 'Sad': 0.23, 'Fear': 0.27}	Surprise
HeadandNeckCancer	Your age might play a role in which decision is made. Younger, I might consider option 1, but ask them the expected range of total gY you’d be expecting to get. If it’s still 50-60, that’s no obvious advantage over conventional radiation. HPV+ is more treatable with chemo than HPV-. Chemo and RT both suck, but suck differently. There are lots of pros and cons to weigh. None of this sounds like it…	204	age might play role decision made younger might consider option ask expected range total gy youd expecting get still thats obvious advantage conventional radiation hpv treatable chemo hpv chemo rt suck suck differently lots pros cons weigh none sounds like radical like choose wrong one doesnt work hpv might asking measures taking prevent recurrence one thing consider usually rt area suggest worth…	99	Resident DJ	2024-07-14 15:16:31	Comment	hpv, vaccines		6	TheTapeDeck	ld6t6sm	t3_1e36co9	1e36co9	Incidental	Incidental (>10)				-0.875	Negative	{'Happy': 0.21, 'Angry': 0.11, 'Surprise': 0.11, 'Sad': 0.26, 'Fear': 0.32}	Fear
HPV	It started with 2.Then at most I’d say I had 10 maybe also most of them were very small.It gets worse before it gets better.I was just like you getting 2/3 warts every week for months.It will stop as long as you keep treating them.Youre still in the early stages like the vaccine hasn’t even kicked in properly.Just give it time keep treating them follow everything I wrote in that post and believe …	131	started id say maybe also smallit gets worse gets betteri like getting warts every week monthsit stop long keep treating themyoure still early stages like vaccine hasnt even kicked properlyjust give time keep treating follow everything wrote post believe defeat virusalso fact warts small youre responding well treatment good indication youll clear virusjust keep hope alive accept could carry anoth…	69		2024-07-17 22:58:57	Comment	vaccine		1	Wonderful-Sun5498	ldpzxle	t1_ldpyfuq	1e5wu63	Incidental	Incidental (>10)				0.8448	Positive	{'Happy': 0.0, 'Angry': 0.0, 'Surprise': 0.33, 'Sad': 0.33, 'Fear': 0.33}	Surprise
HPV	I had 16 also and got gardasil 4 at time in 2019, now I have no HPV detected on my cervix but 2 high risk in my anal, 45 and 52... My anus had LSIL that I took it with a small surgery and some acid treatment... Now I am following up both my cervix and anus each 6 months. I am very concerned and my mental health is declining...	70	also got gardasil time hpv detected cervix high risk anal anus lsil took small surgery acid treatment following cervix anus months concerned mental health declining	25		2024-07-20 11:26:38	Comment	gardasil		2	Awkward-Hyena8746	le3mzgs	t1_le1zhfc	1e7nsub	Incidental	Incidental (>10)				-0.5023	Negative	{'Happy': 0.0, 'Angry': 0.0, 'Surprise': 0.0, 'Sad': 0.5, 'Fear': 0.5}	Sad
HPV	Pap update - some good news! Hi all - checking in with some updates. Just got my latest pap result this morning! I'm 45 so have been concerned about my middle-aged immune system's ability to clear this. Here's my story/timeline: * **2018 pap:** normal, negative for HPV * **Fall 2022 pap:** +HPV, LSIL, colposcopy benign * **Fall 2023 pap:** +HPV, LSIL, colposcopy benign (at this point I asked for …	277	pap update good news hi checking updates got latest pap result morning im concerned middleaged immune systems ability clear heres storytimeline pap normal negative hpv fall pap hpv lsil colposcopy benign fall pap hpv lsil colposcopy benign point asked genotyping found negative july pap still hpv cell changes lsil resolved least heres ive tried since last fall got gardasil shots wasnt available yo…	134		2024-07-22 12:20:23	Post	gardasil, shot	153.3	18	No_Contribution1148	1e9jtur		1e9jtur	Incidental	Incidental (>10)				0.9899	Positive	{'Happy': 0.15, 'Angry': 0.05, 'Surprise': 0.2, 'Sad': 0.25, 'Fear': 0.35}	Fear
HPV	Did you have a biopsy done? I am similar to you: Nov 23, hpv+, ASCUS negative 16/18 Dec23, biopsy benign June 24, lsil, didn’t get for HPV June 24, 4 biopsies benign My question is, if my pap showed LSIL, biopsies were benign, which is more accurate? I am 43F. I am also thinking AHCC and completed 3 doeses of Gardasil. Thank you everyone! I also hope your next pap clears.	71	biopsy done similar nov hpv ascus negative dec biopsy benign june lsil didnt get hpv june biopsies benign question pap showed lsil biopsies benign accurate f also thinking ahcc completed doeses gardasil thank everyone also hope next pap clears	39		2024-07-22 20:51:26	Comment	gardasil		1	Altruistic-Chard6878	leh9ogg	t3_1e9jtur	1e9jtur	Incidental	Incidental (>10)				0.8202	Positive	{'Happy': 0.0, 'Angry': 0.0, 'Surprise': 0.0, 'Sad': 0.5, 'Fear': 0.5}	Sad
HPV	So even with gov they gave u the gardasil ?	10	even gov gave u gardasil	5		2024-07-22 14:53:41	Comment	gardasil		2	Shoddy_Abies5451	lefkupv	t3_1e9jtur	1e9jtur	Incidental	Incidental (>10)				0	Neutral	{'Happy': 0.0, 'Angry': 0.0, 'Surprise': 0.0, 'Sad': 0.0, 'Fear': 1.0}	Fear
HPV	Colposcopy biopsy today went great. I had my colposcopy and biopsy today along with IUD removal and replacement. Just sharing my experience for anyone fearful of getting one. I was absolutely terrified so much so I had my mom come with me and I’m pretty private with this stuff. I only took two Tylenol before going. I had three biopsies taken and the pain was mild for me it felt almost like gettin…	179	colposcopy biopsy today went great colposcopy biopsy today along iud removal replacement sharing experience anyone fearful getting one absolutely terrified much mom come im pretty private stuff took two tylenol going three biopsies taken pain mild felt almost like getting shot painful thing iud part liquid put slight mild burning thats dr nice soft handed even speculum hurt usually hurts know itl…	91		2024-07-23 16:46:55	Post	shot		17	ChemicalResearcher50	1eak459		1eak459	Incidental	Incidental (>10)				0.3036	Positive	{'Happy': 0.22, 'Angry': 0.11, 'Surprise': 0.0, 'Sad': 0.44, 'Fear': 0.22}	Sad
HPV	Besides cryo, time, and gardasil I didn’t do anything consistently enough to say there was any particular treatment combo. Sometimes I took vitamins, sometimes I didn’t, sometimes I ate healthy, sometimes I didn’t. Mindset is important too. Even if i had bad days. We have to know/ believe that this virus symptoms will clear. If there are symptoms, remove them as many times as it takes. One day th…	100	besides cryo time gardasil didnt anything consistently enough say particular treatment combo sometimes took vitamins sometimes didnt sometimes ate healthy sometimes didnt mindset important even bad days know believe virus symptoms clear symptoms remove many times takes one day wont come back whether means clear dormant wishing best journey high hopes thank kind words	54		2024-07-25 23:14:06	Comment	gardasil		2	littlegloomyghost	lezgat8	t1_lezergt	1ec643r	Incidental	Incidental (>10)				0.9766	Positive	{'Happy': 0.4, 'Angry': 0.1, 'Surprise': 0.1, 'Sad': 0.3, 'Fear': 0.1}	Happy
HPV	Me and wife have been prescribed to get Gardasil shots. Hoping to get out of this HPV thing. I have some warts on my pinky finger. Doctor did her pap test and then found symptom’s of hpv. She is due for her next pap test, then i guess doctor could come to a conclusion. Do not know if she got it from me. But it in initial stages	68	wife prescribed get gardasil shots hoping get hpv thing warts pinky finger doctor pap test found symptoms hpv due next pap test guess doctor could come conclusion know got initial stages	31		2024-07-26 17:10:39	Comment	gardasil, shot		1	0nel0ve21	lf3qd85	t3_1ec643r	1ec643r	Incidental	Incidental (>10)				0.2263	Positive	{'Happy': 0.0, 'Angry': 0.0, 'Surprise': 0.5, 'Sad': 0.5, 'Fear': 0.0}	Surprise
HPV	Whew, I couldn't love this more! Especially this part: "My partners were all sex-positive and highly sexually active people who have certainly had multiple strains of HPV in the past, and **posed the same risk to me as I to them**." I couldn't agree more. There have been times I disclosed to potential partners (men), simply because it was information I had access to and felt like it was worth tal…	171	whew couldnt love especially part partners sexpositive highly sexually active people certainly multiple strains hpv past posed risk couldnt agree times disclosed potential partners men simply information access felt like worth talking often worth talking understand peoples general approach sexual health vaccination etc one occasion lack knowledge led believe posed greater risk another potential p…	80		2024-07-26 08:47:00	Comment	vaccination		7	No_Contribution1148	lf174v3	t3_1ecmj9z	1ecmj9z	Incidental	Incidental (>10)				0.314	Positive	{'Happy': 0.11, 'Angry': 0.05, 'Surprise': 0.11, 'Sad': 0.21, 'Fear': 0.53}	Fear
HPV	Has your bf developed warts? As a male, it gives me hope that you are clear and he is not vaccinated and he has not developed symptoms. Only bc most girls my age are vaxxed and if i am clear + they are vaxxed i am leaning towards not disclosing	50	bf developed warts male gives hope clear vaccinated developed symptoms bc girls age vaxxed clear vaxxed leaning towards disclosing	19		2024-10-02 15:42:46	Comment	vaccinated, vaxxed, vax		2	throwawayaccbclife	lq1a3gc	t3_1ecmj9z	1ecmj9z	Incidental	Incidental (>10)				0.7964	Positive	{'Happy': 0.0, 'Angry': 0.14, 'Surprise': 0.14, 'Sad': 0.29, 'Fear': 0.43}	Fear
HPV	I had ain1, waiting for the next appointment to check if treatment with acid is working. I had 8 strains from which 4 were high risk, 2 of them are covered by gardasil 9 that I will have in some weeks as I am dealing with EBV and coxsackie at moment. Congratulations on your victory over this nasty thing!!!!	59	waiting next appointment check treatment acid working strains high risk covered gardasil weeks dealing ebv coxsackie moment congratulations victory nasty thing	21		2024-08-04 11:13:12	Comment	gardasil		3	Awkward-Hyena8746	lggxq7q	t3_1ejiwah	1ejiwah	Incidental	Incidental (>10)				-0.702	Negative	{'Happy': 0.14, 'Angry': 0.0, 'Surprise': 0.14, 'Sad': 0.0, 'Fear': 0.71}	Fear
HPV	You won't know unless you run the test to find out. Are you vaccinated?	14	wont know unless run test find vaccinated	7		2024-08-11 20:46:10	Comment	vaccinated		1	utada-boy	lhojoby	t1_lh70p2e	1ejiwah	Incidental	Incidental (>10)				0	Neutral	{'Happy': 0.0, 'Angry': 0.0, 'Surprise': 0.0, 'Sad': 1.0, 'Fear': 0.0}	Sad
PreCervicalCancer	CKC six month follow up - good news! I just got my results back from my six month follow up pap following a CKC for AIS and got good news! It was my first normal pap in nearly seven years. I had two tests done, a regular pap test and then another higher up in the cervix because I showed evidence of skip lesions based on my surgery pathology. I also tested negative for high risk HPV which is a HUG…	169	ckc six month follow good news got results back six month follow pap following ckc ais got good news first normal pap nearly seven years two tests done regular pap test another higher cervix showed evidence skip lesions based surgery pathology also tested negative high risk hpv huge win post surgery took indolecarbinol multivitamin drank lot green tea chamomile tea tried eat many fruits veggies c…	97		2024-08-12 12:27:20	Post	hpv vaccine		26	HumpbackSnail	1eqjrhj		1eqjrhj	Incidental	Incidental (>10)				0.9451	Positive	{'Happy': 0.0, 'Angry': 0.0, 'Surprise': 0.2, 'Sad': 0.3, 'Fear': 0.5}	Fear
HPV	Giving oral with anal warts? Long story short. Been seeing a gal for a couple months now and things are starting to heat up between us. I had a chat with her on having HPV and giving her the run down as she was asking why I’ve been refraining from sexual interaction with her besides the occasional kisses (anal warts). By the grace of god she was very understanding and has been great to me in ever…	224	giving oral anal warts long story short seeing gal couple months things starting heat us chat hpv giving run asking ive refraining sexual interaction besides occasional kisses anal warts grace god understanding great every imaginable way ended intercourse days ago protected much barrier possible around genital area wearing underwear careful possible wanted give oral proceeded ive never warts mout…	106		2024-08-12 14:00:25	Post	vaccinated	16.5	3	jgrimm225	1eqm5mm		1eqm5mm	Incidental	Incidental (>10)				0.9766	Positive	{'Happy': 0.2, 'Angry': 0.08, 'Surprise': 0.08, 'Sad': 0.28, 'Fear': 0.36}	Fear
HPV	there is no reason to do that. just get her vaccined after 1 month from the vaccine she’ll covered from the strains anyway.	23	reason get vaccined month vaccine shell covered strains anyway	9		2024-08-12 14:16:55	Comment	vaccine		1	isthiswarts	lhsj0np	t3_1eqm5mm	1eqm5mm	Incidental	Incidental (>10)				-0.5267	Negative	{'Happy': 0.0, 'Angry': 0.0, 'Surprise': 0.0, 'Sad': 0.33, 'Fear': 0.67}	Fear
HPV	Hiya. I don't think you should read too much into those other types showing up. Probably those types were already there but just at low levels so weren't detectable yet. In terms of her giving you oral, I don't think you should worry about that. Having a cervical infection doesn't mean she has an oral infection too (oral infections go quickly in most cases). So most likely nothing passed to your …	233	hiya dont think read much types showing probably types already low levels werent detectable yet terms giving oral dont think worry cervical infection doesnt mean oral infection oral infections go quickly cases likely nothing passed cervix getting smears time help doctors identify infection lingers dont need testing hpv outside normal schedule country cervical smears std test terms throat theres n…	121		2024-08-12 16:30:29	Comment	vaccinated		9	spanakopita555	lht8jt8	t3_1eqpm2m	1eqpm2m	Incidental	Incidental (>10)				-0.8024	Negative	{'Happy': 0.05, 'Angry': 0.14, 'Surprise': 0.05, 'Sad': 0.41, 'Fear': 0.36}	Sad
HPV	HPV 16,31,51. Relationship is falling apart. we are panic My(F24) girlfriend(F23) has hpv 31, like test showed us. We were using protection like gloves, avoided oral. After a year she took her test and it showed 2 more types - 16 and 51. Like 5 days before the results we were bad drunk and she gave me oral without any protection. And now we are lost, sad, SCARED and just afraid of losing each oth…	157	hpv relationship falling apart panic myf girlfriendf hpv like test showed us using protection like gloves avoided oral year took test showed types like days results bad drunk gave oral without protection lost sad scared afraid losing ways blames scared ask broke safety happiness im feel like live nightmare many types cancerous hpv dangerous kind thing check throat help im crying ps country vaccin…	69		2024-08-12 16:16:43	Post	vaccine	13.7667	3	koalitos	1eqpm2m		1eqpm2m	Incidental	Incidental (>10)				-0.9771	Negative	{'Happy': 0.22, 'Angry': 0.0, 'Surprise': 0.06, 'Sad': 0.28, 'Fear': 0.44}	Fear
HPV	Hmmm L1 is part of the virus capsid (envelope), it's a protein that's only produced in the top most part of the epithelium, before the virus particles are ready to leave the cells. The reason why Gardasil is also training our immune system to recognise L1 protein is that in this case the HPV can be taken care of by our own body before the virus enters cells and looses the capsid. That's also the …	216	hmmm l part virus capsid envelope protein thats produced top part epithelium virus particles ready leave cells reason gardasil also training immune system recognise l protein case hpv taken care body virus enters cells looses capsid thats also reason gardasil prophylactic therapeutic hpv enters basal cells stops producing l protein ongoing infection hpvharbouring cells already late gardasil shots…	108		2024-08-14 07:49:54	Comment	vaccine, shot		2	Lilylal	li2dpc5	t1_lhtu0y5	1eqsxqq	Incidental	Incidental (>10)				0.5789	Positive	{'Happy': 0.19, 'Angry': 0.05, 'Surprise': 0.05, 'Sad': 0.29, 'Fear': 0.43}	Fear
HPV	>Cellumed has conducted research collaboration with Professor Hwang In-hwan of Pohang University of Science and Technology to develop a cervical cancer vaccine. >Through this, an anti-HPV antibody diagnostic kit using HPV L1 VLP (human papilloma virus-like particle) was developed. >In addition, as a vaccine development candidate, the company has developed high-efficiency production and pure separ…	69	cellumed conducted research collaboration professor hwang inhwan pohang university science technology develop cervical cancer vaccine antihpv antibody diagnostic kit using hpv l vlp human papilloma viruslike particle developed addition vaccine development candidate company developed highefficiency production pure separation purification technology hpv lbased vlps holds related patents	46		2024-08-12 18:35:42	Comment	vaccine		2	alloverthisagainoao	lhtu0y5	t3_1eqsxqq	1eqsxqq	Incidental	Incidental (>10)				-0.6597	Negative	{'Happy': 0.0, 'Angry': 0.0, 'Surprise': 0.0, 'Sad': 0.0, 'Fear': 1.0}	Fear
HPV	Bivalent human papilloma virus vaccine (Cervarix) in the treatment of cutaneous warts	12	bivalent human papilloma virus vaccine cervarix treatment cutaneous warts	9	SCIENTIFIC ARTICLE	2024-08-13 08:36:08	Post	vaccine	0.3	5	xdhpv	1er82ki		1er82ki	Incidental	Incidental (>10)				0	Neutral	{'Happy': 0, 'Angry': 0, 'Surprise': 0, 'Sad': 0, 'Fear': 0}	No Dominant Emotion
HPV	**Methods:** Forty-four patients with resistant warts to therapy were classified into 2 groups; 22 patients in each group. Group A was received Cervarix vaccine 0.1ml into the biggest wart 2-weeks apart and group B (control) was received IL saline. The patients in both groups received sessions until the patients achieved complete clearance or for a five sessions. . **Results:** One month after th…	129	methods fortyfour patients resistant warts therapy classified groups patients group group received cervarix vaccine ml biggest wart weeks apart group b control received il saline patients groups received sessions patients achieved complete clearance five sessions results one month treatment patients achieved complete response group il cervarix vaccine versus control group b highly significant dif…	77		2024-08-13 08:36:26	Comment	vaccine		3	xdhpv	lhwp1uo	t3_1er82ki	1er82ki	Incidental	Incidental (>10)				-0.1298	Negative	{'Happy': 0.07, 'Angry': 0.07, 'Surprise': 0.73, 'Sad': 0.13, 'Fear': 0.0}	Surprise
HPV	I guess that much bigger RCTs are necessary. > The bivalent HPV vaccine achieved a complete response in 70% of the patients, which is comparable to Nofal et al. (81.8%) [27], though higher than Kuan et al. (26.9%) [11] and Yang et al. (46.67%) [35]. https://www.mdpi.com/2076-393X/9/11/1280	46	guess much bigger rcts necessary bivalent hpv vaccine achieved complete response patients comparable nofal et al though higher kuan et al yang et al	24		2024-08-13 19:33:35	Comment	vaccine		2	xdhpv	lhzxf65	t1_lhy23ta	1er82ki	Incidental	Incidental (>10)				0	Neutral	{'Happy': 0.0, 'Angry': 0.0, 'Surprise': 0.5, 'Sad': 0.5, 'Fear': 0.0}	Surprise
HPV	Anal warts not getting any better.... Hi all. Found warts back in April, and went to the clinic as soon as I realised. Got the vaccine, and then had them frozen every 2 weeks for 10 weeks and absolutely no change at all. Did a 4 week course of Aldara and again no change. They've nit gotten any bigger, but they haven't shrunk or gotten any less in number at all. What happens next? Am I stuck with …	102	anal warts getting better hi found warts back april went clinic soon realised got vaccine frozen every weeks weeks absolutely change week course aldara change theyve nit gotten bigger havent shrunk gotten less number happens next stuck forever days bottoming done immune suppressed substantially justid thought theyd shrunk little bit	50		2024-08-13 14:44:24	Post	vaccine		1	CalypsoIsReal	1erh7pc		1erh7pc	Incidental	Incidental (>10)				-0.5035	Negative	{'Happy': 0.25, 'Angry': 0.0, 'Surprise': 0.0, 'Sad': 0.12, 'Fear': 0.62}	Fear
HPV	Can someone help me interpret this? “Final Diagnosis A. Skin, right inner labial area, biopsy: -Benign squamous papilloma/fibroepithelial polyp.” Some background info - -I have had an itch since January. -I had a full panel std test which includes HSV1+2, trich, and all the regular stuff. Nothing came up except +hsv2 via blood. Never swabbed + -I had a routine Pap smear, nothing of concern there.…	303	someone help interpret final diagnosis skin right inner labial area biopsy benign squamous papillomafibroepithelial polyp background info itch since january full panel std test includes hsv trich regular stuff nothing came except hsv via blood never swabbed routine pap smear nothing concern months ago bump came tiny almost unable even see itched would also tear swabbed hsv came back negative doct…	159		2024-08-14 12:26:11	Post	vaccinated		1	nightsapph	1es7jbx		1es7jbx	Incidental	Incidental (>10)				-0.8994	Negative	{'Happy': 0.0, 'Angry': 0.04, 'Surprise': 0.08, 'Sad': 0.38, 'Fear': 0.5}	Fear
HPV	Male 31 persistent GW for 10 years I’ve had two diagnosed warts for 10 years now. I didn’t recently get treatment until 4 years ago. Aldara did not work the first time, recently got put onto Podofilox and while that has caused the wart to shrink, it hasn’t done much more then scab and peel once in the 3 weeks I’ve been on it. Still have another treatment week left. Making an appointment to just g…	198	male persistent gw years ive two diagnosed warts years didnt recently get treatment years ago aldara work first time recently got put onto podofilox caused wart shrink hasnt done much scab peel weeks ive still another treatment week left making appointment get removed clinic setting still scared ive long expecting worst worth noting theyve slowly reduced size years persistent ive googling better …	105		2024-08-14 12:27:10	Post	vaccinated	11.2667	5	Glumar	1es7k9j		1es7k9j	Incidental	Incidental (>10)				-0.9661	Negative	{'Happy': 0.11, 'Angry': 0.0, 'Surprise': 0.16, 'Sad': 0.26, 'Fear': 0.47}	Fear
HPV	Seeking Medical Advice Hi there. I am so sorry, having GW for 10 years is indeed frustrating. You should continue following your doctor's treatment plan and attend your upcoming appointment. Persistent warts can be frustrating, but treatment often takes time and may require multiple approaches, with methods and techniques with few recurrences (TCA for example). The fact that the warts have shrunk…	123	seeking medical advice hi sorry gw years indeed frustrating continue following doctors treatment plan attend upcoming appointment persistent warts frustrating treatment often takes time may require multiple approaches methods techniques recurrences tca example fact warts shrunk time responding somewhat treatment positive signs continue understandable feel anxious panic attacks extreme worry warra…	66		2024-08-14 12:38:26	Comment	vaccinated		4	Hamza_etm	li3uc6v	t3_1es7k9j	1es7k9j	Incidental	Incidental (>10)				-0.8021	Negative	{'Happy': 0.05, 'Angry': 0.16, 'Surprise': 0.11, 'Sad': 0.21, 'Fear': 0.47}	Fear
HPV	And not vaccinated, forgot to answer that. No to both	10	vaccinated forgot answer	3		2024-08-14 12:59:22	Comment	vaccinated		1	Glumar	li3yf6l	t1_li3uc6v	1es7k9j	Incidental	Incidental (>10)				-0.296	Negative	{'Happy': 0.0, 'Angry': 1.0, 'Surprise': 0.0, 'Sad': 0.0, 'Fear': 0.0}	Angry
HPV	Thank you so much. Yeah that’s what my doctor said as well (don’t waste money on supplements). He also said the TCA treatment was something that was NOT necessary and a procedure he only performed if he couldn’t convince his patients out of it. He really seemed to believe that most people clear this virus over time without any intervention - I just chose to take a more proactive approach given mi…	138	thank much yeah thats doctor said well dont waste money supplements also said tca treatment something necessary procedure performed couldnt convince patients really seemed believe people clear virus time without intervention chose take proactive approach given mine one super high risk strain millions people cleared without even realising absolutely fine especially vaccinated regular pap smears ab…	68		2024-08-15 01:43:38	Comment	vaccinated		1	stress_reduction	li79vzk	t1_li6b1ow	1es82jz	Incidental	Incidental (>10)				0.924	Positive	{'Happy': 0.11, 'Angry': 0.0, 'Surprise': 0.0, 'Sad': 0.33, 'Fear': 0.56}	Fear
AskDocs	https://www.cdc.gov/hpv/parents/vaccine-for-hpv.html	1		0	Physician - Neurosurgery	2023-08-24 21:44:09	Comment	hpv, vaccine		2	CutthroatTeaser	jxn6vyg	t1_jxmzk61	160c2xk	Intentional	<10 Words				0.9827	Positive	{'Happy': 0.13, 'Angry': 0.08, 'Surprise': 0.09, 'Sad': 0.28, 'Fear': 0.42}	Fear
HPV	Thank you for sharing this - I just got results today that I have a high risk strain (I am vaccinated, must be one of the 5 it doesn’t cover), ASCUS cells detected - have a colpo in 3 weeks. I had a low risk strain several years ago and I had gotten a negative result back on a subsequent Pap a year later, so I’m not despondent or anything, but I needed the reminder to sleep, eat right, and get mo…	87	thank sharing got results today high risk strain vaccinated must one doesnt cover ascus cells detected colpo weeks low risk strain several years ago gotten negative result back subsequent pap year later im despondent anything needed reminder sleep eat right get exercise congrats clearing	44		2024-08-14 20:59:53	Comment	vaccinated		3	TheTinySpark	li6b1ow	t3_1es82jz	1es82jz	Incidental	Incidental (>10)				0.6877	Positive	{'Happy': 0.0, 'Angry': 0.0, 'Surprise': 0.0, 'Sad': 0.5, 'Fear': 0.5}	Sad
AskDocs	https://www.cdc.gov/hpv/parents/vaccine-for-hpv.html	1		0	Physician - Neurosurgery	2023-08-24 21:44:28	Comment	hpv, vaccine		3	CutthroatTeaser	jxn6xei	t1_jxm9eet	160c2xk	Intentional	<10 Words				-0.419	Negative	{'Happy': 0.0, 'Angry': 0.08, 'Surprise': 0.2, 'Sad': 0.44, 'Fear': 0.28}	Sad
HPV	Ahh that’s so frustrating to hear (especially with how his doctor reacted), I’m sorry it didn’t end but sounds like it was the right call. Glad to hear the colposcopy wasn’t too unpleasant. Given that you’ve already been vaccinated as long as you keep up with your regular Pap smears and tests I’m confident you’ll be okay. Wishing you the best of luck and health!	65	ahh thats frustrating hear especially doctor reacted im sorry didnt end sounds like right call glad hear colposcopy wasnt unpleasant given youve already vaccinated long keep regular pap smears tests im confident youll okay wishing best luck health	38		2024-09-20 04:55:11	Comment	vaccinated		1	stress_reduction	lo0zpzv	t1_lns11bk	1es82jz	Incidental	Incidental (>10)				0.9669	Positive	{'Happy': 0.29, 'Angry': 0.14, 'Surprise': 0.0, 'Sad': 0.29, 'Fear': 0.29}	Happy
HPV	I still don't quite understand my diagnoses (27,F) A couple months ago I noticed some warts on my mons which I thought were skin tags or folliculitis. I asked my doctor about this the other days and after she took a look she told me it was HPV lesions. I was shocked because I thought the vaccine protected me from HPV all-around, but apparently that's not the case! I've had 2 sexual partners, my f…	139	still dont quite understand diagnoses f couple months ago noticed warts mons thought skin tags folliculitis asked doctor days took look told hpv lesions shocked thought vaccine protected hpv allaround apparently thats case ive sexual partners first penetration hands oral unprotected second ive last years regularly unprotected sex guess im confused got infection like could contract hpv nonsexual w…	68		2024-08-15 00:11:35	Post	vaccine	506.75	5	Thick-Philosophy8937	1esn09j		1esn09j	Incidental	Incidental (>10)				-0.2805	Negative	{'Happy': 0.17, 'Angry': 0.0, 'Surprise': 0.17, 'Sad': 0.08, 'Fear': 0.58}	Fear
HPV	what the vaccine did is protect you from about 13 or 16 high risk HPV strains, (can't recall the exact number, but look it up). What you must have gotten is a low risk HPV, not protected by the vaccine because it will not turn into cancer. There are about 200 strains of HPV. You can Google the strains the vaccine is projecting against. I believe the reason they do biopsies is to determine what ki…	104	vaccine protect high risk hpv strains cant recall exact number look must gotten low risk hpv protected vaccine turn cancer strains hpv google strains vaccine projecting believe reason biopsies determine kind cancerous hpv strain one always ask one assuming obgyn doesnt want go see someone else	46		2024-08-15 08:38:20	Comment	vaccine		1	rasebitune	li8kssn	t1_li70pff	1esn09j	Incidental	Incidental (>10)				-0.8429	Negative	{'Happy': 0.23, 'Angry': 0.08, 'Surprise': 0.08, 'Sad': 0.15, 'Fear': 0.46}	Fear
HPV	Gardasil 9, the latest vaccine, protects against 7 high risk and 2 low risk strains. There are about 40 genital strains in total (14 high risk).	26	gardasil latest vaccine protects high risk low risk strains genital strains total high risk	14		2024-08-16 08:20:59	Comment	vaccine		1	spanakopita555	liehgwq	t1_li8kssn	1esn09j	Incidental	Incidental (>10)				-0.83	Negative	{'Happy': 0.17, 'Angry': 0.0, 'Surprise': 0.0, 'Sad': 0.17, 'Fear': 0.67}	Fear
HPV	First off OP, sorry this happened to you. Good luck with this question here. Majority of the people here feel like warts are nothing to worry about and after six months the warts are never coming back and you don’t need to disclose to partners… like this is accurate for every situation keep that in mind. You ended the relationship. You do have a child now. Keep that in mind. However, if co parent…	281	first op sorry happened good luck question majority people feel like warts nothing worry six months warts never coming back dont need disclose partners like accurate every situation keep mind ended relationship child keep mind however co parenting possible please co parent oh way hear got warts pregnant immune system low go away never come back even though technically already come back nobody tel…	134		2024-08-15 14:58:26	Comment	vaccinated		3		liakeor	t3_1et40v8	1et40v8	Incidental	Incidental (>10)				0.9912	Positive	{'Happy': 0.11, 'Angry': 0.11, 'Surprise': 0.26, 'Sad': 0.11, 'Fear': 0.41}	Fear
unvaccinated	I have been studying the mechanisms of how Covid19 vaccines cause cancer. Here is my finding. Whilst there are several mechanisms by which the Covid19 vaccination cause cancer, I believe the following is one major contributing mechanism. It has already been well established that Covid vaccination (especially the mRNA variant) causes an autoimmune disease. And an autoimmune disease almost always c…	190	studying mechanisms covid vaccines cause cancer finding whilst several mechanisms covid vaccination cause cancer believe following one major contributing mechanism already well established covid vaccination especially mrna variant causes autoimmune disease autoimmune disease almost always causes inflammation infection currently cure autoimmune disease symptoms get worse time disease progresses in…	114		2024-08-15 17:02:29	Post	cervical cancer, throat cancer, vaccines, vaccinated, vaccination	1222.2	48		1et7vlh		1et7vlh	Incidental	Incidental (>10)				-0.9979	Negative	{'Happy': 0.0, 'Angry': 0.0, 'Surprise': 0.0, 'Sad': 0.29, 'Fear': 0.71}	Fear
HPV	If you mean before I ever had sex, no, it didn’t exist. I’d had a few partners; pretty much only long term relationships. I was in a 14 year relationship when the vaccine came out, but I got it because cervical cancer, right? So there’s a chance it was pre- vaccine and for about 17 years never showed…or I’m in the lucky 5-10% that the vaccine doesn’t work for.	69	mean ever sex didnt exist id partners pretty much long term relationships year relationship vaccine came got cervical cancer right theres chance pre vaccine years never showedor im lucky vaccine doesnt work	32		2024-08-16 04:06:14	Comment	vaccine		1	Melodic-Tax-6678	lidmez4	t1_licgmhr	1etb3cx	Incidental	Incidental (>10)				0.152	Positive	{'Happy': 0.33, 'Angry': 0.0, 'Surprise': 0.0, 'Sad': 0.0, 'Fear': 0.67}	Fear
HPV	Men aren’t tested for hpv and it only lays dormant if they have been exposed (they cannot get it from anything other than sexual contact) Vaccine doesn’t protect against all strains of hpv, just the most common. Unless he has visible warts, he has no idea if he has it. This post wasn’t clear on gender so don’t come at me with “FIRST OF ALL…..” Wear a condom unless you are married and have a stabl…	97	men arent tested hpv lays dormant exposed cannot get anything sexual contact vaccine doesnt protect strains hpv common unless visible warts idea post wasnt clear gender dont come first wear condom unless married stable relationship proper birth control asking hes clean untruthful	42		2024-08-16 11:59:53	Comment	vaccine		0	genX81	liflxeo	t1_lidbknb	1etebht	Incidental	Incidental (>10)				0.7131	Positive	{'Happy': 0.33, 'Angry': 0.0, 'Surprise': 0.0, 'Sad': 0.33, 'Fear': 0.33}	Happy
HPV	How likely is an unvaxed person to contract it from a one time encounter (using a condom)? Chat GPT says less than 5% but wanted to check lol…ALSO this person said they are free of STIs but anyone could have it dormantly. If they have it they might not know and it wouldn’t be their fault. So I’m just assuming just incase. My mom got genital warts from my dad and that is my biggest fear. Also I’m …	81	likely unvaxed person contract one time encounter using condom chat gpt says less wanted check lolalso person said free stis anyone could dormantly might know wouldnt fault im assuming incase mom got genital warts dad biggest fear also im virgin btw	41		2024-08-15 22:04:48	Post	vax	57.45	1	loveisfourwalls	1etebht		1etebht	Incidental	Incidental (>10)				-0.5267	Negative	{'Happy': 0.25, 'Angry': 0.0, 'Surprise': 0.0, 'Sad': 0.5, 'Fear': 0.25}	Sad
HPV	First of all I’m a woman, second of all the man said he always has used condoms and has never had an STI. But I can’t assume that he hasn’t gotten HPV cause it doesn’t show up sometimes. Not that he’s untrustworthy I’m just assuming the worst for good measure and wondering what my risk level is just being with someone once (with a condom of course) cause I’m not vaxed.	71	first im woman second man said always used condoms never sti cant assume hasnt gotten hpv cause doesnt show sometimes hes untrustworthy im assuming worst good measure wondering risk level someone condom course cause im vaxed	36		2024-08-16 02:25:42	Comment	vax		4	loveisfourwalls	liddd2z	t1_lidbknb	1etebht	Incidental	Incidental (>10)				-0.6652	Negative	{'Happy': 0.0, 'Angry': 0.0, 'Surprise': 0.5, 'Sad': 0.5, 'Fear': 0.0}	Surprise
HPV	**From the article:** > In conclusion, 14% of women vaccinated with three doses of the quadrivalent HPV vaccine in late adolescence had no measurable HPV18 antibodies 2–12 years afterwards, while 4% had no detectable HPV16 antibodies. In comparison, women who had been vaccinated with the bivalent vaccine had measurable HPV16 and 18 antibodies 2–12 years afterwards. A lack of HPV18 antibodies was …	98	article conclusion women vaccinated three doses quadrivalent hpv vaccine late adolescence measurable hpv antibodies years afterwards detectable hpv antibodies comparison women vaccinated bivalent vaccine measurable hpv antibodies years afterwards lack hpv antibodies strongly associated risk seronegative hpv antibodies vice versa among quadrivalent vaccine recipients levels antibodies surveillance…	52		2024-08-16 09:40:50	Comment	vaccine, vaccinated, vaccination		4	xdhpv	lievfz9	t3_1etqjbo	1etqjbo	Incidental	Incidental (>10)				-0.6908	Negative	{'Happy': 0.0, 'Angry': 0.0, 'Surprise': 0.0, 'Sad': 1.0, 'Fear': 0.0}	Sad
HPV	Haven't read it, but I will, thanks. Two main differences between gsk and merck vaccines were targeted types and adjuvant. The type issue is well known, gardasil had more types included, but cervarix used a newer AS04 adjuvant instead of the older one used in gardasil. It's been an open question as to the impact of AS04. Safety wise, it doesn't appear to increase side effects, but it's probably r…	85	havent read thanks two main differences gsk merck vaccines targeted types adjuvant type issue well known gardasil types included cervarix used newer adjuvant instead older one used gardasil open question impact safety wise doesnt appear increase side effects probably responsible cross protection alpha clade types seen cervarix gardasil	48		2024-08-16 16:13:37	Comment	vaccine		5	beef1020	ligxa5b	t1_lievkwb	1etqjbo	Incidental	Incidental (>10)				0.9419	Positive	{'Happy': 0.0, 'Angry': 0.19, 'Surprise': 0.06, 'Sad': 0.0, 'Fear': 0.75}	Fear
HPV	Is this essentially stating that the Guardasil vaccine is almost useless after two years for types 16 and 18?	19	essentially stating guardasil vaccine almost useless two years types	9		2024-08-17 13:02:00	Comment	vaccine		2	Entire-Ice421	liliewx	t3_1etqjbo	1etqjbo	Incidental	Incidental (>10)				-0.3626	Negative	{'Happy': 0.0, 'Angry': 0.0, 'Surprise': 0.0, 'Sad': 0.5, 'Fear': 0.5}	Sad
HPV	Lack of detectable HPV18 antibodies in 14% of quadrivalent vaccinees in a longitudinal cohort study	15	lack detectable hpv antibodies quadrivalent vaccinees longitudinal cohort study	9	SCIENTIFIC ARTICLE	2024-08-16 09:40:16	Post	vaccine	0.566667	6	xdhpv	1etqjbo		1etqjbo	Incidental	Incidental (>10)				-0.3182	Negative	{'Happy': 0.0, 'Angry': 0.0, 'Surprise': 0.0, 'Sad': 0.0, 'Fear': 1.0}	Fear
HPV	Being struggling for 4+ years..I am giving up Hi I am 29 (F) and I have been struggling with GW for 4years..possibly even more. I have been doing cryotherapy ever since I have been diagnosed and aldara in between appointments. I am currently taking immunocaps and Vitamin D. I am fully vaccinated, twice actually. I took the full dose when I was younger and I took it again 4 years ago. I am not a s…	224	struggling yearsi giving hi f struggling gw yearspossibly even cryotherapy ever since diagnosed aldara appointments currently taking immunocaps vitamin fully vaccinated twice actually took full dose younger took years ago smoker heavy drinker however suffer anxiety depression journey making things worse last may hope finally clear months later new gw popped cryotherapy theyre still point aldara e…	108		2024-08-16 12:16:04	Post	vaccinated	109.517	14	Nik-y	1etugcv		1etugcv	Incidental	Incidental (>10)				0.0915	Positive	{'Happy': 0.1, 'Angry': 0.0, 'Surprise': 0.25, 'Sad': 0.35, 'Fear': 0.3}	Sad
HPV	I don’t think it’s selfish and unfair.. tbh you can’t live your life like a pilgrim after getting a wart when 90% of the population has a genital hpv infection by 40 only 1% develop warts.. there’s a reason why hpv is not a reportable disease in the healthcare field and this is why. Also there is no law for hpv disclosure in any state.. so it’s not unlawful.. yes we’re all adults, but the rep of …	185	dont think selfish unfair tbh cant live life like pilgrim getting wart population genital hpv infection develop warts theres reason hpv reportable disease healthcare field also law hpv disclosure state unlawful yes adults rep virus significantly worse physical outcome risk cancer pollution breathe day foods eat canola oil etc fact matter cdc doctors half idiot would tell warts abstain dont go cau…	78		2024-08-18 21:38:19	Comment	vaccinated		2	EmbarrassedPrior5937	litdc50	t1_lin0wrc	1etugcv	Incidental	Incidental (>10)				-0.8912	Negative	{'Happy': 0.11, 'Angry': 0.0, 'Surprise': 0.06, 'Sad': 0.28, 'Fear': 0.56}	Fear
HPV	I also have warts for almost 5 years. I also gave up, my hope is in vaccines and new treatments that I heard are going to come in the future (if they come) and honestly, after 5 years I decided to have sex (with low risk, that is, when there are no warts on my skin and with Using a condom and in positions where there is less contact) although it is still possible to transfer and I will not tell m…	123	also warts almost years also gave hope vaccines new treatments heard going come future come honestly years decided sex low risk warts skin using condom positions less contact although still possible transfer tell partner tell run away without doubt im tired lost prime youth opportunities girlfriend turned im years old	50		2024-08-17 04:11:22	Comment	vaccine		2	FaithlessnessNo8269	lijgeh0	t3_1etugcv	1etugcv	Incidental	Incidental (>10)				0.0026	Neutral	{'Happy': 0.09, 'Angry': 0.09, 'Surprise': 0.09, 'Sad': 0.18, 'Fear': 0.55}	Fear
HPV	You have a strain not covered by the vaccine? If you received the vaccine as a younger kid or teen age before sex and still developed warts. I wonder if you have strain 42 as it’s not covered under the vaccine.. So these whole 4 years you have been free from warts for how long. Maybe you should try the injections of cidofovior as a last resort. Other then that, you will Just hear take supplements…	81	strain covered vaccine received vaccine younger kid teen age sex still developed warts wonder strain covered vaccine whole years free warts long maybe try injections cidofovior last resort hear take supplements havent already	33		2024-08-16 14:05:35	Comment	vaccine		1		lig9p61	t3_1etugcv	1etugcv	Incidental	Incidental (>10)				0.4404	Positive	{'Happy': 0.18, 'Angry': 0.09, 'Surprise': 0.18, 'Sad': 0.0, 'Fear': 0.55}	Fear
HPV	Ontario - Abnormal PAP smear shows LSIL…does this mean I 100% have HPV? I’m really confused. This is only my second ever pap smear. (26F) My first pap smear was done in 2020. It came back normal. Since then, I’ve only had ONE sexual partner. He was a virgin when we met. I did a routine pap smear again two weeks ago. This time it came back abnormal and found LSIL. My doctor said the recommended gu…	195	ontario abnormal pap smear shows lsildoes mean hpv im really confused second ever pap smear f first pap smear done came back normal since ive one sexual partner virgin met routine pap smear two weeks ago time came back abnormal found lsil doctor said recommended guideline come back months another pap smear however could also pay pocket hpv test im really confused dont really understand md didnt e…	101		2024-08-19 10:01:21	Post	vaccine	58.55	2	National-Ant5621	1ew40uw		1ew40uw	Incidental	Incidental (>10)				-0.9737	Negative	{'Happy': 0.0, 'Angry': 0.0, 'Surprise': 0.0, 'Sad': 0.0, 'Fear': 1.0}	Fear
HPV	I completely feel you on this. It’s so stressful when you get that first Pap test back with LSIL and then feel like you’re left in the dark without much reassurance or explanation from your healthcare provider. I totally understand needing to put off the HPV test for personal reasons—sometimes it’s just too much to deal with all at once. It’s great that you’re taking steps like getting the vaccin…	125	completely feel stressful get first pap test back lsil feel like youre left dark without much reassurance explanation healthcare provider totally understand needing put hpv test personal reasonssometimes much deal great youre taking steps like getting vaccine focusing supplements incorporating stress management yoga routine definitely help body stay strong know scary like said arent symptoms hope…	66		2024-08-19 11:20:40	Comment	vaccine		2	MajorStrength2990	liw7vvk	t1_liw3yb9	1ew40uw	Incidental	Incidental (>10)				0.9405	Positive	{'Happy': 0.15, 'Angry': 0.15, 'Surprise': 0.08, 'Sad': 0.23, 'Fear': 0.38}	Fear
HPV	I’m in the same boat as you. Got the first ever Pap test and it came back with abnormality - LSIL. I’m in Ontario too and I can understand the frustration of not getting any reassurance or explanation from your healthcare provider. For personal reasons I have put off getting the HPV test for 6months In the meantime, I wasn’t vaccinated before so I started taking the vaccine, supplements, stress m…	98	im boat got first ever pap test came back abnormality lsil im ontario understand frustration getting reassurance explanation healthcare provider personal reasons put getting hpv test months meantime wasnt vaccinated started taking vaccine supplements stress management yoga hoping clear soon know scary nothing worry dont symptoms	46		2024-08-19 10:59:54	Comment	vaccine, vaccinated		2	Lanky-Platform-9421	liw3yb9	t3_1ew40uw	1ew40uw	Incidental	Incidental (>10)				0.0526	Positive	{'Happy': 0.0, 'Angry': 0.0, 'Surprise': 0.11, 'Sad': 0.67, 'Fear': 0.22}	Sad
HPV	Monogamous marriage 10yrs Hi all I recently got pap smear as Atypical Squamous Cells of Undetermined Significance (ASC-US) followed by HPV test and discovered it was HPV 52,58,59 strains. I have my colcoscopy scheduled and I'm due to take vaccine now. I grew up in a country where this awareness is less, premarital sex is a taboo but everyone does it. I moved to a developed nation and learnt about…	379	monogamous marriage yrs hi recently got pap smear atypical squamous cells undetermined significance ascus followed hpv test discovered hpv strains colcoscopy scheduled im due take vaccine grew country awareness less premarital sex taboo everyone moved developed nation learnt pap smear first year found pap smears normal since yrs year took got ascus know clear im fine faith bothers useless thing t…	183		2024-08-19 21:37:35	Post	vaccine	658.95	2	Automatic-Strike-356	1ewkkwz		1ewkkwz	Incidental	Incidental (>10)				-0.9065	Negative	{'Happy': 0.13, 'Angry': 0.06, 'Surprise': 0.19, 'Sad': 0.19, 'Fear': 0.42}	Fear
HPV	HPV can remain latent for years, so it’s possible that you contracted it from either your first boyfriend or your husband long ago, and it only showed up now. HPV is mainly spread through sexual contact, but it can also be transmitted through close skin-to-skin contact, not just intercourse. Although infidelity might be a concern, HPV can stay dormant, making it hard to pinpoint exactly when or h…	98	hpv remain latent years possible contracted either first boyfriend husband long ago showed hpv mainly spread sexual contact also transmitted close skintoskin contact intercourse although infidelity might concern hpv stay dormant making hard pinpoint exactly got unlikely spread nonsexual means like public bathrooms getting vaccine still beneficial focusing health relationship moving forward essent…	53		2024-08-20 08:36:32	Comment	vaccine		1	MajorStrength2990	lj1f0kj	t3_1ewkkwz	1ewkkwz	Incidental	Incidental (>10)				0.7579	Positive	{'Happy': 0.2, 'Angry': 0.2, 'Surprise': 0.0, 'Sad': 0.2, 'Fear': 0.4}	Fear
HPV	GW + LSIL + HR HPV (16, and other strains, but not 18) hello F, I had unprotected (vagina) sex with only 1 guy during my entire life. But he has no symptoms (warts whatsoever). Is it possibly that he gave me? Or I got it from my previous partners? I had my paps + hpv dna test last Beginning of June'24 (which I got my 1st dose of gardasil 9 vaccines) and 2 weeks later the results said LSIL and + H…	151	gw lsil hr hpv strains hello f unprotected vagina sex guy entire life symptoms warts whatsoever possibly gave got previous partners paps hpv dna test last beginning june got st dose gardasil vaccines weeks later results said lsil high risk hpv strains mentioned since grouping area also genital warts times electrocautery st one last mid june nd one weeks ago got nd dose vaccines apparently week nd…	74		2024-08-20 00:10:35	Post	vaccine	117.283	1	Desperate_Elk3860	1ewneqe		1ewneqe	Incidental	Incidental (>10)				-0.9699	Negative	{'Happy': 0.0, 'Angry': 0.0, 'Surprise': 0.1, 'Sad': 0.0, 'Fear': 0.9}	Fear
HPV	I understand how stressful this situation must be for you. HPV is a common virus, and it’s possible to contract it from a partner even if they don’t have visible symptoms, as the virus can stay dormant for years. Your positive test for high-risk HPV (like HPV 16) and LSIL indicates mild cervical cell changes, but with regular monitoring, these can be managed effectively. Completing the Gardasil 9…	133	understand stressful situation must hpv common virus possible contract partner even dont visible symptoms virus stay dormant years positive test highrisk hpv like hpv lsil indicates mild cervical cell changes regular monitoring managed effectively completing gardasil vaccine series good step protect additional strains future recurring genital warts frustrating uncommon multiple treatments needed …	72		2024-08-22 02:12:17	Comment	vaccine		2	MajorStrength2990	ljcc1bg	t3_1ewneqe	1ewneqe	Incidental	Incidental (>10)				0.93	Positive	{'Happy': 0.07, 'Angry': 0.14, 'Surprise': 0.0, 'Sad': 0.07, 'Fear': 0.71}	Fear
HPV	Does that mean that my current partner also have the same strains as me? For example on the LR HPV, I have GW, but how come he doesn't have visible GW? As for HR HPV, understood that men can't get tested? Besides that, will GW get worse (Recur, and multiples) by doing unprotected sex even though I did electrocautery? How likely that GW will recur after treatment? Giving my previous information th…	94	mean current partner also strains example lr hpv gw come doesnt visible gw hr hpv understood men cant get tested besides gw get worse recur multiples unprotected sex even though electrocautery likely gw recur treatment giving previous information treatments still keep recurring guy already vaccinated mean wont infect us	49		2024-08-28 00:05:40	Comment	vaccinated		1	Desperate_Elk3860	lkanm78	t1_lj079fr	1ewneqe	Incidental	Incidental (>10)				-0.782	Negative	{'Happy': 0.0, 'Angry': 0.0, 'Surprise': 0.0, 'Sad': 0.3, 'Fear': 0.7}	Fear
HPV	It's not usually possible to know where hpv came from. Most infections are asymptomatic and even the gw strains don't always cause gw. HPV also passes even when using condoms, so it doesn't matter whether you had unprotected or protected sex. It's also not very important. Your current partner will most likely share your strains, either because he had them already or you gave them to him. You migh…	90	usually possible know hpv came infections asymptomatic even gw strains dont always cause gw hpv also passes even using condoms doesnt matter whether unprotected protected sex also important current partner likely share strains either already gave might want use condoms warts gone test negative use thus chance get vaccinated	49		2024-08-20 02:07:52	Comment	vaccinated		1	spanakopita555	lj079fr	t3_1ewneqe	1ewneqe	Incidental	Incidental (>10)				-0.621	Negative	{'Happy': 0.2, 'Angry': 0.0, 'Surprise': 0.0, 'Sad': 0.2, 'Fear': 0.6}	Fear
HPV	My partner didn't get vaccinated , and he is a type of person who don't believe on vaccinations. Will actually having sex (unprotected) worsen your HPV symptoms, such as keep getting /recurrence of genital warts, and even worsen your high risk hpv?	42	partner didnt get vaccinated type person dont believe vaccinations actually sex unprotected worsen hpv symptoms keep getting recurrence genital warts even worsen high risk hpv	25		2024-08-28 03:24:25	Comment	vaccinated, vaccination, vaccinations		1	Desperate_Elk3860	lkb63kf	t1_lkb1tch	1ewneqe	Incidental	Incidental (>10)				-0.8807	Negative	{'Happy': 0.0, 'Angry': 0.12, 'Surprise': 0.0, 'Sad': 0.38, 'Fear': 0.5}	Fear
HPV	Positive for hpv 16 although have been vaccinated Just received my hpv test result and I’m positive for strain 16. I got vacinated 2 years ago when I was a virgin, never kiss or have any sexual contacts prior. I know there is still a small chance that the vavcine does not protect you fully, but it's just so disheartening to know that I’m one of the few unlucky one. Should I get the new Gardasil 9…	90	positive hpv although vaccinated received hpv test result im positive strain got vacinated years ago virgin never kiss sexual contacts prior know still small chance vavcine protect fully disheartening know im one unlucky one get new gardasil help clearing hpv since last time got gardasil	45		2024-08-20 06:39:36	Post	vaccinated	6.76667	3	Final-Past-4706	1ewta5y		1ewta5y	Incidental	Incidental (>10)				0.0945	Positive	{'Happy': 0.17, 'Angry': 0.0, 'Surprise': 0.17, 'Sad': 0.33, 'Fear': 0.33}	Sad
HPV	There's no robust evidence that getting vaccinated even for the first time will help immune suppression, much less getting vaccinated a second time. Whether you want to try this would depend on how easily and cheaply you can access it.	40	theres robust evidence getting vaccinated even first time help immune suppression much less getting vaccinated second time whether want try would depend easily cheaply access	25		2024-08-20 06:46:22	Comment	vaccinated		1	spanakopita555	lj0ynk7	t3_1ewta5y	1ewta5y	Incidental	Incidental (>10)				0.6771	Positive	{'Happy': 0.33, 'Angry': 0.0, 'Surprise': 0.0, 'Sad': 0.0, 'Fear': 0.67}	Fear
HPV	I got vaccinated as well and i still got HPV :( don’t know what strain just that it’s a high risk one. my friend also got vaccinated and also has HPV. it’s very weird aha	35	got vaccinated well still got hpv dont know strain high risk one friend also got vaccinated also hpv weird aha	20		2024-08-20 18:25:39	Comment	vaccinated		2	rachiebish	lj4hu8f	t3_1ewta5y	1ewta5y	Incidental	Incidental (>10)				-0.2247	Negative	{'Happy': 0.25, 'Angry': 0.0, 'Surprise': 0.25, 'Sad': 0.0, 'Fear': 0.5}	Fear
HPV	Are you sure you have type 16? I would double check it. Vaccine should protect you from 16	18	sure type would double check vaccine protect	7		2024-08-20 08:36:11	Comment	vaccine		1	Upper_Composer3545	lj1eyi6	t3_1ewta5y	1ewta5y	Incidental	Incidental (>10)				0.5994	Positive	{'Happy': 0.5, 'Angry': 0.0, 'Surprise': 0.0, 'Sad': 0.0, 'Fear': 0.5}	Happy
HPV	How many shots did you get?	6	many shots get	3		2023-09-11 09:28:39	Comment	shot		1	jj_thegent	k044itf	t1_k01q8x1	16evy6d		<10 Words				-0.5305	Negative	{'Happy': 0.21, 'Angry': 0.14, 'Surprise': 0.14, 'Sad': 0.14, 'Fear': 0.36}	Fear
HPV	Same 16 and 18 despite being vaccinated but got vax after being active	13	despite vaccinated got vax active	5		2024-09-11 07:50:13	Comment	vaccinated, vax		1	okaythatcool	lmlhogr	t3_1ewta5y	1ewta5y	Incidental	Incidental (>10)				0.5499	Positive	{'Happy': 0.0, 'Angry': 1.0, 'Surprise': 0.0, 'Sad': 0.0, 'Fear': 0.0}	Angry
HPV	That cream was shit. Liquid nitrogen burn offs work best in my case. If you have it already, the vaccine doesn't really help. May protect from new infections though	29	cream shit liquid nitrogen burn offs work best case already vaccine doesnt really help may protect new infections though	19		2024-08-21 19:55:50	Comment	vaccine		1	epicnoms2	ljazuaz	t3_1exowdv	1exowdv	Incidental	Incidental (>10)				0.2474	Positive	{'Happy': 0.25, 'Angry': 0.0, 'Surprise': 0.25, 'Sad': 0.25, 'Fear': 0.25}	Happy
HPV	I am so happy for you. I have hpv16 rt now and just found out a month ago. Had abnormal cells and I don't even have a cervix anymore but my cells were abnormal so got a colposcopy. The biopsies came bk negative. But that gives me hope to clear in a year too. Can I ask what you did different like did you eat different or take certain vitamins or minerals? I am on folic acid from my obgyn plus I ha…	337	happy hpv rt found month ago abnormal cells dont even cervix anymore cells abnormal got colposcopy biopsies came bk negative gives hope clear year ask different like eat different take certain vitamins minerals folic acid obgyn plus fibromyalgia autoimmune disease problems like ibs stomach problems caused immune system sucks online googling get rid sooner obtain sex sorry thats personal feel shou…	144		2024-08-22 18:31:05	Comment	shot		1	Carenbear01	ljgn1iz	t3_1exu2a0	1exu2a0	Incidental	Incidental (>10)				0.942	Positive	{'Happy': 0.24, 'Angry': 0.03, 'Surprise': 0.07, 'Sad': 0.34, 'Fear': 0.31}	Sad
HPV	1 yr follow up and I cleared! Hi all, Thought I would come back and give good news. I had my one year follow up appointment yesterday and my hpv result came back negative, still waiting for pap results. You can look at my previous posts for details but I’ll put this for context: 27 yrs old, vaccinated early 20s, first pap ever was last year at 26. Abnormal cells and positive for HR HPV (not 16/18…	112	yr follow cleared hi thought would come back give good news one year follow appointment yesterday hpv result came back negative still waiting pap results look previous posts details ill put context yrs old vaccinated early first pap ever last year abnormal cells positive hr hpv undergo colposcopy biopsies fine needed go year cleared waiting pap also communication doctor feel huge relief	62		2024-08-21 11:27:24	Post	vaccinated	1863.68	52	pvrplebxtch	1exu2a0		1exu2a0	Incidental	Incidental (>10)				0.9459	Positive	{'Happy': 0.18, 'Angry': 0.0, 'Surprise': 0.18, 'Sad': 0.36, 'Fear': 0.27}	Sad
HPV	> This study describes seroconversion rates following genital, anal, and oral HPV 6/11/16/18 infections in men and examines differences by HPV type and anatomic site. (...) > Seroconversion to ≥1 HPV type (6/11/16/18) in this sub-cohort (N=384) varied by anatomic site, with 6.3%, 18.9%, and 0.0% seroconverting following anal, genital, and oral HPV infection, respectively. Regardless of anatomic s…	126	study describes seroconversion rates following genital anal oral hpv infections men examines differences hpv type anatomic site seroconversion hpv type subcohort n varied anatomic site seroconverting following anal genital oral hpv infection respectively regardless anatomic site seroconversion highest hpv overall seroconversion highest following anal hpv infection hpv persistence factor found inf…	79		2024-08-22 04:32:25	Comment	vaccination		7	xdhpv	ljcouff	t3_1eyf0nc	1eyf0nc	Incidental	Incidental (>10)				0.7717	Positive	{'Happy': 0.2, 'Angry': 0.0, 'Surprise': 0.2, 'Sad': 0.2, 'Fear': 0.4}	Fear
HPV	But I'm also over 45 and they won't prescribe it to me as I'm 48...I tried and asked..just like I asked for the shingles vaccine as I've had chicken pox and shingles and not allowed until I'm 50. Every country is difff. Just like alot monitor cin 1 and here they do colposcopy and leep within 6 months to remove the cells, then it's not something to worry about 5 years from now I know there are ove…	90	im also wont prescribe im tried askedjust like asked shingles vaccine ive chicken pox shingles allowed im every country difff like alot monitor cin colposcopy leep within months remove cells something worry years know strains im age	37		2024-08-22 07:42:19	Comment	vaccine		2	Laxit00	ljdb9ki	t1_ljd9sm0	1eyf0nc	Incidental	Incidental (>10)				0.7788	Positive	{'Happy': 0.0, 'Angry': 0.17, 'Surprise': 0.0, 'Sad': 0.17, 'Fear': 0.67}	Fear
HPV	I‘m afraid so :( That said it might still protect me from other strains, so I would do it again. I‘m with you on hope for future generations and hopefully they will make the vaccine widely available everywhere. There‘s quite some progress on that where I‘m from.	47	im afraid said might still protect strains would im hope future generations hopefully make vaccine widely available everywhere theres quite progress im	22		2024-08-23 14:34:02	Comment	vaccine		2	WhiteStaines	ljlg3r3	t1_ljkdysc	1eyf0nc	Incidental	Incidental (>10)				0.6528	Positive	{'Happy': 0.2, 'Angry': 0.0, 'Surprise': 0.0, 'Sad': 0.2, 'Fear': 0.6}	Fear
HPV	Oh no 💔 GW went back even after 3 doses of the vaccine ? Yes this is what some doctors told me too but they don’t really have a clue since the vaccine isn’t that old. I hope next generations will be more lucky than us ❤️	47	oh gw went back even doses vaccine yes doctors told dont really clue since vaccine isnt old hope next generations lucky us	22		2024-08-23 11:11:04	Comment	vaccine		2	lauoz	ljkdysc	t1_ljgue3a	1eyf0nc	Incidental	Incidental (>10)				0.8567	Positive	{'Happy': 0.25, 'Angry': 0.0, 'Surprise': 0.25, 'Sad': 0.25, 'Fear': 0.25}	Happy
HPV	I don't understand posts like this. There is no downside to getting vaccinated for HPV, at worst it'll do nothing, at best it'll protect you from other strains you might not have yet. Plus, it may boosts the immune system against reoccurrence.	42	dont understand posts like downside getting vaccinated hpv worst itll nothing best itll protect strains might yet plus may boosts immune system reoccurrence	23		2024-08-22 07:35:19	Comment	vaccinated		5	Sunnybenny55	ljda7w9	t3_1eyf0nc	1eyf0nc	Incidental	Incidental (>10)				-0.6044	Negative	{'Happy': 0.29, 'Angry': 0.0, 'Surprise': 0.0, 'Sad': 0.43, 'Fear': 0.29}	Sad
HPV	Unless she has new partners, it won’t help protect her. I just asked this of my GYN because the vaccine is now available for 40 yr olds.	27	unless new partners wont help protect asked gyn vaccine available yr olds	12		2024-08-22 11:05:56	Comment	vaccine		2	genX81	ljebsk8	t3_1eyf0nc	1eyf0nc	Incidental	Incidental (>10)				0.6486	Positive	{'Happy': 0.33, 'Angry': 0.0, 'Surprise': 0.0, 'Sad': 0.0, 'Fear': 0.67}	Fear
HeadandNeckCancer	Mum has oral cancer. 59F former smoker, moderate drinker. Long story short(ish) my mother had a sore tongue for at least a month but dismissed it as she has had issues before and it's been no big deal. But, thank god, she had a dentist appointment and he saw an abnormality. He used his medical magic and got her in with a specialist the next day for a biopsy, and he took a biopsy. A week later (th…	279	mum oral cancer f former smoker moderate drinker long story shortish mother sore tongue least month dismissed issues big deal thank god dentist appointment saw abnormality used medical magic got specialist next day biopsy took biopsy week later tuesday past diagnosed squamous cell carcinoma booked surgeon shell see th full body ct scan dont know results terrified words like wide local excision ne…	143	Caregiver	2023-10-07 21:53:47	Post	mouth cancer, shot		4	unseentides	172oda2		172oda2	Incidental	Incidental (>10)				-0.8821	Negative	{'Happy': 0.18, 'Angry': 0.14, 'Surprise': 0.21, 'Sad': 0.25, 'Fear': 0.21}	Sad
HPV	Really bothers me when people say vaccination is the only way to prevent. This is a rant, so excuse me. Let me preface by saying I had 3 vaccinations for HPV when I was 14, it was the first ever year* they brought out HPV vaccines. 10 years on I got told I have hpv, grade 3 precancerous cells, had general surgery because it had spread to other tissue, the works. Even after that, I'm still HPV pos…	251	really bothers people say vaccination way prevent rant excuse let preface saying vaccinations hpv first ever year brought hpv vaccines years got told hpv grade precancerous cells general surgery spread tissue works even im still hpv positive likely rest life im always worried ill give partner hell die throat cancer lauryn laverne bbc radio dj gets mystery cancer diagnosis bbc touts vaccination sa…	129		2024-08-22 07:17:16	Post	vaccinations, vaccination, vaccinated, vaccines, vaccine	12.15	23	Superb_Application83	1eyhtq1		1eyhtq1	Incidental	Incidental (>10)				-0.5996	Negative	{'Happy': 0.08, 'Angry': 0.08, 'Surprise': 0.12, 'Sad': 0.29, 'Fear': 0.42}	Fear
HPV	I get you. I really wish I'd been vaccinated because warts really fucked up my mental health and I lost my relationship at the time (although in hindsight he was a jerk so no big loss). But we can't change the past and at the end of the day it's one small risk factor among many in life, and one that we really can't avoid, only mitigate. How did you fuck up your life if it's something we can't rea…	211	get really wish id vaccinated warts really fucked mental health lost relationship time although hindsight jerk big loss cant change past end day one small risk factor among many life one really cant avoid mitigate fuck life something cant reasonably avoid sex like normal person big deal things every day even genetic factors could cause cancer bf mitigate things sensible stuff like wearing sunscre…	109		2024-08-22 16:14:12	Comment	vaccinated		3	spanakopita555	ljfzi01	t1_ljfubn7	1eyhtq1	Incidental	Incidental (>10)				0.3014	Positive	{'Happy': 0.23, 'Angry': 0.09, 'Surprise': 0.32, 'Sad': 0.14, 'Fear': 0.23}	Surprise
HPV	Thank you so much for the info about the strains - we joke about him being Micheal Douglas and me being Catherine Zeta jones, but secretly I get so frightened that my hpv will affect him too. But I had a lot of health problems when I had the vaccine, which is what the professionals theorised why it didn't work so well for me, and I know his immune system is miles better than mine so I have hope. …	184	thank much info strains joke micheal douglas catherine zeta jones secretly get frightened hpv affect lot health problems vaccine professionals theorised didnt work well know immune system miles better mine hope course im glad cancer rates falling first skeptical reduced smear frequency years apparently tests got miles better amazing course still promote vaccines although didnt know info different…	83		2024-08-22 15:46:41	Comment	vaccines, vaccine		1	Superb_Application83	ljfubn7	t1_ljf93fj	1eyhtq1	Incidental	Incidental (>10)				0.4528	Positive	{'Happy': 0.24, 'Angry': 0.14, 'Surprise': 0.1, 'Sad': 0.14, 'Fear': 0.38}	Fear
HPV	Have you had the vaccine?	5	vaccine	1		2023-09-25 16:39:03	Comment	vaccine		1	Bubbly_Stick4777	k273198	t1_k26zdfr	16s0xbe		<10 Words				0.6568	Positive	{'Happy': 0.0, 'Angry': 0.25, 'Surprise': 0.38, 'Sad': 0.12, 'Fear': 0.25}	Surprise
HPV	Yes, but remember how those commercials aired nonstop? It did have the potential to make people TOO comfortable, especially as teens… and yeah, but it certainly feels implied many times that it will be a promise of never getting CC… no, I got a none vaccine strain. But, I got my last shot of Gardasil 9 senior year of high school, and Gardasil 4 in middle school all before any sexual activity. I a…	183	yes remember commercials aired nonstop potential make people comfortable especially teens yeah certainly feels implied many times promise never getting cc got none vaccine strain got last shot gardasil senior year high school gardasil middle school sexual activity vibing particular vaccine dont feel way others one particular cant ignore adversed claims maybe claims people nonsense batsh q freaks …	83		2024-08-22 10:19:59	Comment	gardasil, anti-vax, vaccine, shot, vax		0		lje2tff	t1_lje1okf	1eyhtq1	Incidental	Incidental (>10)				-0.5897	Negative	{'Happy': 0.11, 'Angry': 0.0, 'Surprise': 0.33, 'Sad': 0.33, 'Fear': 0.22}	Surprise
HPV	Thank you, it pmo as well. I got all my vaccines in childhood, before being sexually active. I don’t think this vaccine protected me at all, and in fact I think the vaccine increases your chances of getting HPV. I may be banned, or downvoted but idc. Just type in how many are vaccinated in this sub, and the pre-cervical cancer sub. I believe in science, and medicine. I don’t support the downfall,…	167	thank pmo well got vaccines childhood sexually active dont think vaccine protected fact think vaccine increases chances getting hpv may banned downvoted idc type many vaccinated sub precervical cancer sub believe science medicine dont support downfall mistrust communities tin foil hat nonsense arose since however believe one less campaign let generation women pulled innocent womenparents heartstr…	85		2024-08-22 09:55:29	Comment	vaccination, vaccinated, vaccines, vaccine		-4		ljdy4so	t3_1eyhtq1	1eyhtq1	Incidental	Incidental (>10)				0.8747	Positive	{'Happy': 0.13, 'Angry': 0.0, 'Surprise': 0.07, 'Sad': 0.27, 'Fear': 0.53}	Fear
HPV	Same. So frustrating. I got divorced when I was 44. The first thing my doctor should have told me to do, was get the HPV vaccine! I didn't realize it, until it was too late. Also I think it's crazy they don't let people in their late 40s and 50s get it. It seems more common that people are age will have it and that it takes longer to clear. Basically if your single and dating and having sex at th…	92	frustrating got divorced first thing doctor told get hpv vaccine didnt realize late also think crazy dont let people late get seems common people age takes longer clear basically single dating sex age feel like youre going keep getting different strains	41		2024-08-22 11:22:37	Comment	vaccine		2	Euphoric_Garbage1952	ljef0nr	t1_ljddzb8	1eyhtq1	Incidental	Incidental (>10)				-0.4561	Negative	{'Happy': 0.0, 'Angry': 0.25, 'Surprise': 0.08, 'Sad': 0.33, 'Fear': 0.33}	Sad
HPV	I just got diagnosed and my partner is over 45, so I’ve been looking into this. It seems like you may be able to get out (in the US), just have to pay out-of-pocket. From what I read and what my doctor said, it’s that they figure if you’re over 45, you’ve had it, and the vaccine isn’t quite as effective. So insurance won’t cover it, and the CDC hasn’t approved it for over 45. Sharing in case that…	81	got diagnosed partner ive looking seems like may able get us pay outofpocket read doctor said figure youre youve vaccine isnt quite effective insurance wont cover cdc hasnt approved sharing case helps	32		2024-08-22 15:38:05	Comment	vaccine		3	Melodic-Tax-6678	ljfsnxa	t1_ljddzb8	1eyhtq1	Incidental	Incidental (>10)				0.9132	Positive	{'Happy': 0.2, 'Angry': 0.0, 'Surprise': 0.2, 'Sad': 0.0, 'Fear': 0.6}	Fear
HPV	> There is increasing evidence that HPV vaccination reduces the risk of recurrent cervical lesions in women with surgically treated HSIL, and prospective studies are needed to assess the effect of the prophylactic vaccine on recurrent cervical lesions. > The best time for perioperative HPV vaccination is before or shortly after LEEP/ conization (up to 1 month after LEEP). Vaccination as soon as p…	76	increasing evidence hpv vaccination reduces risk recurrent cervical lesions women surgically treated hsil prospective studies needed assess effect prophylactic vaccine recurrent cervical lesions best time perioperative hpv vaccination shortly leep conization month leep vaccination soon possible better prevent reinfection women risk hpv infection	43		2024-08-22 16:39:47	Comment	vaccination, vaccine		3	xdhpv	ljg45s3	t1_ljermb3	1eyhtq1	Incidental	Incidental (>10)				0.6124	Positive	{'Happy': 0.0, 'Angry': 0.25, 'Surprise': 0.5, 'Sad': 0.0, 'Fear': 0.25}	Surprise
HPV	I do not believe it is a conspiracy theory. I believe there is validity in the many claims women have made against Gardasil. However, I also acknowledge the danger of the anti-vaccine movement, and rise of far right conspiracy theories on society, and I want no parts and do NOT agree with that. I do not believe this is that, and I do think there were more adverse side effects Gardasil was not hon…	75	believe conspiracy theory believe validity many claims women made gardasil however also acknowledge danger antivaccine movement rise far right conspiracy theories society want parts agree believe think adverse side effects gardasil honest	32		2024-08-22 17:50:30	Comment	anti-vaccine, gardasil, vaccine		0		ljggaoy	t1_ljg7gzs	1eyhtq1	Incidental	Incidental (>10)				-0.9565	Negative	{'Happy': 0.0, 'Angry': 0.38, 'Surprise': 0.25, 'Sad': 0.12, 'Fear': 0.25}	Angry
HPV	Oh man I'm sorry for you too, it is all such a pain! Like I get there's so many different strains and the vaccine can only do so much, but it still really sucks! I'm just glad my partner is very understanding, and I just hope his immune system is better than mine and he never has to deal with it. Best of luck with your GW and stay strong x	71	oh man im sorry pain like get theres many different strains vaccine much still really sucks im glad partner understanding hope immune system better mine never deal best luck gw stay strong x	33		2024-08-22 07:33:08	Comment	vaccine		4	Superb_Application83	ljd9wb5	t1_ljd9csn	1eyhtq1	Incidental	Incidental (>10)				0.9785	Positive	{'Happy': 0.4, 'Angry': 0.1, 'Surprise': 0.0, 'Sad': 0.1, 'Fear': 0.4}	Happy
HPV	So the vaccine you took only prevented you from getting 2 high risk strains (16/18) and 2 low risk strains (6,11). The new vaccine prevents against 7 high risk strains and 2 low risk strains. No vaccine is 100% effective. The vaccine has prevented a lot of cases so I’m not going to knock it. You still have to get screening even after getting vaccinated and they tell you that.	70	vaccine took prevented getting high risk strains low risk strains new vaccine prevents high risk strains low risk strains vaccine effective vaccine prevented lot cases im going knock still get screening even getting vaccinated tell	35		2024-08-22 16:57:08	Comment	vaccinated, vaccine		2		ljg79k8	t3_1eyhtq1	1eyhtq1	Incidental	Incidental (>10)				-0.9325	Negative	{'Happy': 0.0, 'Angry': 0.0, 'Surprise': 0.0, 'Sad': 0.33, 'Fear': 0.67}	Fear
HPV	I understand your frustration completely ! I had the vaccine when I was maybe 16 years old. I got diagnosed with GW when I was still a virgin..fast forward to 4 years later still struggling I am really sorry that you had to go through that. This frikkin virus sucks. I can’t understand how there is no cure and the info is misleading as well. It’s not always sexually transmitted.	70	understand frustration completely vaccine maybe years old got diagnosed gw still virginfast forward years later still struggling really sorry go frikkin virus sucks cant understand cure info misleading well always sexually transmitted	32		2024-08-22 07:29:25	Comment	vaccine		15	Nik-y	ljd9csn	t3_1eyhtq1	1eyhtq1	Incidental	Incidental (>10)				-0.9019	Negative	{'Happy': 0.0, 'Angry': 0.0, 'Surprise': 0.0, 'Sad': 1.0, 'Fear': 0.0}	Sad
HPV	Everything I see just lists the vaccine as another tool to help mitigate, not necessarily a promise of never facing cervical cancer. Did you get infected with a vaccine protected strain? When the vaccine was first released, it only protected against a few strains, leaving many more women vulnerable to other dangerous strains than the newer vaccine.	57	everything see lists vaccine another tool help mitigate necessarily promise never facing cervical cancer get infected vaccine protected strain vaccine first released protected strains leaving many women vulnerable dangerous strains newer vaccine	32		2024-08-22 10:14:06	Comment	vaccine		6	ComfortableFalcon611	lje1okf	t1_ljdy4so	1eyhtq1	Incidental	Incidental (>10)				-0.2557	Negative	{'Happy': 0.22, 'Angry': 0.11, 'Surprise': 0.0, 'Sad': 0.22, 'Fear': 0.44}	Fear
HPV	This comment makes me flip out too. Somebody asks for help and support and inevitably some insensitive jerk asks "aRE yOu VacCInaTEd??". I just can't. We all understand the benefits of vaccines and the personal choice based on your unique circumstances.	41	comment makes flip somebody asks help support inevitably insensitive jerk asks vaccinated cant understand benefits vaccines personal choice based unique circumstances	21		2024-08-22 12:27:14	Comment	vaccinated, vaccines, vaccine		2	Avocadoavenger	ljermb3	t3_1eyhtq1	1eyhtq1	Incidental	Incidental (>10)				0.6199	Positive	{'Happy': 0.0, 'Angry': 0.22, 'Surprise': 0.0, 'Sad': 0.33, 'Fear': 0.44}	Fear
HPV	i saw a lot of people who got vaccinated and still got hpv. its like covid. i got vaccinated (2 jabs) and every year i get covid (been 5th time this one). i also have hpv 16	37	saw lot people got vaccinated still got hpv like covid got vaccinated jabs every year get covid th time one also hpv	22		2024-08-31 09:31:12	Comment	vaccinated, jab		1	Faye-pas94	lku5ddc	t3_1eyhtq1	1eyhtq1	Incidental	Incidental (>10)				0.3612	Positive	{'Happy': 0.0, 'Angry': 0.0, 'Surprise': 0.0, 'Sad': 1.0, 'Fear': 0.0}	Sad
HPV	Same thing happened to me. I got vaccinated when I was virgin, and got the strain that the vaccine was supposed to protect me from. I don’t understand is this even possible? Was it a fake vaccine?	37	thing happened got vaccinated virgin got strain vaccine supposed protect dont understand even possible fake vaccine	16		2024-08-26 04:23:13	Comment	vaccine, vaccinated		2	Aggravating-Pipe-524	ljzk3ju	t3_1eyhtq1	1eyhtq1	Incidental	Incidental (>10)				-0.264	Negative	{'Happy': 0.25, 'Angry': 0.0, 'Surprise': 0.0, 'Sad': 0.25, 'Fear': 0.5}	Fear
HPV	So the reason my doctor gave me is that (due to other health reasons) my immune system was totally shot to pieces, so the vaccine couldn't work to its full efficiency, basically making it useless.	35	reason doctor gave due health reasons immune system totally shot pieces vaccine couldnt work full efficiency basically making useless	19		2024-08-26 04:28:30	Comment	vaccine, shot		1	Superb_Application83	ljzkk89	t1_ljzk3ju	1eyhtq1	Incidental	Incidental (>10)				0.2263	Positive	{'Happy': 0.12, 'Angry': 0.0, 'Surprise': 0.0, 'Sad': 0.38, 'Fear': 0.5}	Fear
HPV	Oh dang i wish I'd known this! I had my lletz in 2019 but the doctors said it was pointless to get revaccinated :(	24	oh dang wish id known lletz doctors said pointless get revaccinated	11		2024-08-23 06:59:38	Comment	vaccinated		2	Superb_Application83	ljj6dee	t1_ljg45s3	1eyhtq1	Incidental	Incidental (>10)				-0.5093	Negative	{'Happy': 0.0, 'Angry': 1.0, 'Surprise': 0.0, 'Sad': 0.0, 'Fear': 0.0}	Angry
HPV	Vaccination is not 100% and wears off at undetermined intervals. He most recent information says it is effective for 10 years max.	22	vaccination wears undetermined intervals recent information says effective years max	10		2024-08-23 00:01:29	Comment	vaccination		1	Beautiful-Humor692	ljhzudw	t3_1eyhtq1	1eyhtq1	Incidental	Incidental (>10)				0.4767	Positive	{'Happy': 0, 'Angry': 0, 'Surprise': 0, 'Sad': 0, 'Fear': 0}	No Dominant Emotion
HPV	High risk - cleared! I’m not a doctor or health professional, but I’m writing this to share my experience as I know reading and interacting with people posting on here has helped me. I have had high risk HPV for over ten years, although I didn’t realise this until I was able to access old health records because I was generally ignorant and not paying attention or understanding what any of it mean…	435	high risk cleared im doctor health professional im writing share experience know reading interacting people posting helped high risk hpv ten years although didnt realise able access old health records generally ignorant paying attention understanding meant developed high grade dysplasia diagnosed widespread high grade dysplasia cervical cell changes initial misdiagnosis surgery towards start year…	214		2023-10-13 19:28:08	Post	vaccination, gardasil	2958.7	21	frogbrosvideostore	177d16q		177d16q	Incidental	Incidental (>10)				0.5373	Positive	{'Happy': 0.11, 'Angry': 0.03, 'Surprise': 0.11, 'Sad': 0.32, 'Fear': 0.45}	Fear
HPV	Not sure what strain I have but I have gw and I have vaccinated less than 10 years ago w guardasil9	21	sure strain gw vaccinated less years ago w guardasil	9		2024-08-23 09:16:38	Comment	vaccinated		2	Ilikesmoking	ljjscg5	t1_ljhzudw	1eyhtq1	Incidental	Incidental (>10)				-0.1045	Negative	{'Happy': 0.0, 'Angry': 0.0, 'Surprise': 0.0, 'Sad': 0.0, 'Fear': 1.0}	Fear
HPV	Were you already vaccinated?	4	already vaccinated	2		2023-10-10 16:10:54	Comment	vaccinated		1	Fast_View4834	k4bvms4	t3_174arty	174arty		<10 Words				0.2263	Positive	{'Happy': 0.0, 'Angry': 0.0, 'Surprise': 0.0, 'Sad': 0.0, 'Fear': 1.0}	Fear
HPV	I posted negative after being positive for HPV no 18 or 16 and getting vaccinated	15	posted negative positive hpv getting vaccinated	6		2024-08-22 17:29:14	Comment	vaccinated		3		ljgcs8h	t3_1eyhtq1	1eyhtq1	Incidental	Incidental (>10)				-0.3182	Negative	{'Happy': 0.0, 'Angry': 0.0, 'Surprise': 0.0, 'Sad': 1.0, 'Fear': 0.0}	Sad
HPV	Need a first assessment to calm me down before my PAP appointment after 3 years Update: My doc did not see anything abnormal when he did my pap spear. When I told him I was HPV positive he laughed and said, ‘Welcome to the club!’ He also confirmed that my non specific endocervictis is normal (from three years ago), and that inflammation happens when you have sex. I will update once I get my pap a…	228	need first assessment calm pap appointment years update doc see anything abnormal pap spear told hpv positive laughed said welcome club also confirmed non specific endocervictis normal three years ago inflammation happens sex update get pap bloodwork results im tested hpv positive three years ago ee gardasil vaccine age two doses whole thing really freaked realized people shouldnt something beat …	112		2024-08-22 10:08:39	Post	vaccine		1	No-Presentation-7299	1eylq6s		1eylq6s	Incidental	Incidental (>10)				0.9477	Positive	{'Happy': 0.16, 'Angry': 0.05, 'Surprise': 0.05, 'Sad': 0.21, 'Fear': 0.53}	Fear
HPV	My story hpv 16 4 years I guess I just want to talk about it. I’m 40. I was married for 15 years and there was no hpv vaccine when i would have been the age to get it. And when i got divorced, i didn’t think of taking the vaccine and I have beat myself up about That oversight for years. I got into a relationship with someone who i think was lying and cheating, and i had symptoms that were hard fo…	930	story hpv years guess want talk im married years hpv vaccine would age get got divorced didnt think taking vaccine beat oversight years got relationship someone think lying cheating symptoms hard gyn figure said negative std maybe allergic boyfriend lot self advocating begging test ureaplasma mycoplasma positive bf time made many excuses take antibiotics idiot waited receive antibiotics never arr…	414		2023-10-28 23:48:37	Post	vaccine, vaccinated		15	Particular_Mood_6133	17ivjoe		17ivjoe	Incidental	Incidental (>10)				-0.9979	Negative	{'Happy': 0.01, 'Angry': 0.07, 'Surprise': 0.26, 'Sad': 0.38, 'Fear': 0.28}	Sad
HPV	What does HPV mean for my partner? Got diagnosed a year ago after my first ever pap smear showed positive for HPV and LGSIL and soon after started the HPV vaccine rounds I recently got my third and final shot also did my yearly pap exactly a year apart from my first that diagnosed me and there was no progression it was exactly the same which is good I guess. Just wondering what this means for my …	187	hpv mean partner got diagnosed year ago first ever pap smear showed positive hpv lgsil soon started hpv vaccine rounds recently got third final shot also yearly pap exactly year apart first diagnosed progression exactly good guess wondering means fiance stopped using protection right found hpv since got rd shot im wondering get well symptoms seems normal men sources say clear naturally others say…	89		2024-08-22 19:48:20	Post	vaccine, shot		3	Additional_Night1350	1eyzl22		1eyzl22	Incidental	Incidental (>10)				-0.5958	Negative	{'Happy': 0.0, 'Angry': 0.1, 'Surprise': 0.3, 'Sad': 0.2, 'Fear': 0.4}	Fear
HPV	**Another clinical trial:** "*A Comparative Study of the Efficacy of Intralesional Measles Mumps Rubella (MMR) Vaccine and Auto Implantation for the Treatment of Periungual and Palmoplantar Warts: A Randomized Controlled Trial*" > At the end of therapy, the result was better in group A (MMR vaccine) as 86% of cases yielded an excellent response as compared to 71% in group B (auto implantation). T…	110	another clinical trial comparative study efficacy intralesional measles mumps rubella mmr vaccine auto implantation treatment periungual palmoplantar warts randomized controlled trial end therapy result better group mmr vaccine cases yielded excellent response compared group b auto implantation recurrence rate group group b serious side effects groups pain injection group swelling recipient site …	57		2024-08-22 23:47:50	Comment	vaccine		3	xdhpv	ljhyadh	t3_1ez45wt	1ez45wt	Incidental	Incidental (>10)				0.5457	Positive	{'Happy': 0.08, 'Angry': 0.0, 'Surprise': 0.69, 'Sad': 0.08, 'Fear': 0.15}	Surprise
HPV	Very interesting 82 % responded fully ?? Sooo Mmr vaccine helps ??	12	interesting responded fully sooo mmr vaccine helps	7		2024-08-27 23:33:48	Comment	vaccine		1	PuzzleheadedRub5561	lkak0la	t3_1ez45wt	1ez45wt	Incidental	Incidental (>10)				0.7617	Positive	{'Happy': 0.5, 'Angry': 0.0, 'Surprise': 0.5, 'Sad': 0.0, 'Fear': 0.0}	Happy
HPV	hi, i know you talked to doctors but i really think you should get whatever vaccine is available. there is no age limit for gardasil, i got the nonavalent this year at 25 years old. as for the supplements, you MUST definitely use them. my doctor too said they were not necessary because there aren't so many researches for functional medicine. your body would cope on it's on surely but it hasn't fo…	145	hi know talked doctors really think get whatever vaccine available age limit gardasil got nonavalent year years old supplements must definitely use doctor said necessary arent many researches functional medicine body would cope surely hasnt years right think help throughly didnt warts researches lack tools think cream called aldara definitely look dont dosages written anymore remember g ahcc nece…	69		2024-08-23 13:23:40	Comment	vaccine		1	cinasci	ljl33p4	t1_ljj3wbb	1ez85fq	Incidental	Incidental (>10)				0.9641	Positive	{'Happy': 0.0, 'Angry': 0.11, 'Surprise': 0.11, 'Sad': 0.33, 'Fear': 0.44}	Fear
HPV	Thanks for sharing. Unfortunately I’m too old for the vaccine. I got HPV in college. I do have warts and am currently using Aldara which is not fun at all. My dr said my latest breakout was due to low immune system. I started taking an immune system booster. You’re saying the supplements really work? You listed a lot of supplements. Did you take them individually or were you able to take somethin…	98	thanks sharing unfortunately im old vaccine got hpv college warts currently using aldara fun dr said latest breakout due low immune system started taking immune system booster youre saying supplements really work listed lot supplements take individually able take something incorporated several im learning im tired breakouts would like know	50		2024-08-24 21:05:37	Comment	vaccine		1	Stryker0214	ljsq4zk	t3_1ez85fq	1ez85fq	Incidental	Incidental (>10)				-0.3122	Negative	{'Happy': 0.27, 'Angry': 0.0, 'Surprise': 0.09, 'Sad': 0.27, 'Fear': 0.36}	Fear
HPV	I am 54 and I can’t find a dr willing to give me the vaccine. I found some stuff online that NIH tested in women with HPV and the results seemed positive. One is Pervistop and the other was AHCC. I’m hoping a combo of these 2 may be beneficial. I’m currently taking Aldara and it seems to be working as I am pretty uncomfortable. I just want this to go away!	72	cant find dr willing give vaccine found stuff online nih tested women hpv results seemed positive one pervistop ahcc im hoping combo may beneficial im currently taking aldara seems working pretty uncomfortable want go away	35		2024-08-25 10:43:01	Comment	vaccine		1	Stryker0214	ljvdyob	t3_1ez85fq	1ez85fq	Incidental	Incidental (>10)				0.8883	Positive	{'Happy': 0.25, 'Angry': 0.25, 'Surprise': 0.25, 'Sad': 0.0, 'Fear': 0.25}	Happy
HPV	Well I must have contacted to the virus before I had the quadrivalent vaccine, which was 4 years ago. Considering this, I've been carrying the virus in my body for more than 4 years. The only change I've made in the last 10 months, aside from the supplements I've been taking, was quitting smoking. It's either that or the supplements.	60	well must contacted virus quadrivalent vaccine years ago considering ive carrying virus body years change ive made last months aside supplements ive taking quitting smoking either supplements	27		2024-08-24 01:36:45	Comment	vaccine		2	cinasci	ljo3w5o	t1_ljlnw3c	1ez85fq	Incidental	Incidental (>10)				0.2732	Positive	{'Happy': 0.0, 'Angry': 0.25, 'Surprise': 0.25, 'Sad': 0.5, 'Fear': 0.0}	Sad
HPV	Your game plan seems very strong. Sorry you can't access the vaccine but it's not the cure, don't dwell on it. Sending support!	23	game plan seems strong sorry cant access vaccine cure dont dwell sending support	13		2024-08-25 11:35:29	Comment	vaccine		1	cinasci	ljvn8m3	t1_ljvdyob	1ez85fq	Incidental	Incidental (>10)				0.6479	Positive	{'Happy': 0.33, 'Angry': 0.0, 'Surprise': 0.0, 'Sad': 0.33, 'Fear': 0.33}	Happy
HPV	25M can i get HPV or STDs from this? Hi, thanks in advance for helping! Yesterday I visited a (gay) bathhouse where a guy used oil to massage my back, penis and anus, and eventually finger me. He also (for only about 5 seconds) he sort of licked me in the anus😅. Eventually i came and that was it, I had a thorough bath and left the place. There was no kissing or any other form of oral or penetrati…	141	get hpv stds hi thanks advance helping yesterday visited gay bathhouse guy used oil massage back penis anus eventually finger also seconds sort licked anus eventually came thorough bath left place kissing form oral penetrative sex apart seconds first time something like consulting getting hpv vaccine could already contracted anything general dont feel different everything feels okay edit asked he…	65		2024-08-24 11:12:55	Post	vaccine	65.8833	0	cleardoubt11	1f08ze9		1f08ze9	Incidental	Incidental (>10)				0.9636	Positive	{'Happy': 0.17, 'Angry': 0.0, 'Surprise': 0.17, 'Sad': 0.0, 'Fear': 0.67}	Fear
HPV	Yes definitely get the HPV vaccine ASAP! Because once you get HPV vaccine not as effective. 5 sec sort of lick anus probably you didn’t get anything. Herpes is most contagious than HPV definitely wash up those areas that got exposed. I know this sounds crazy but “Spray Nine” the heavy duty cleaner kills Herpes type 1 & 2 better than spray alcohol. Always use condoms never unprotected oral anythin…	91	yes definitely get hpv vaccine asap get hpv vaccine effective sec sort lick anus probably didnt get anything herpes contagious hpv definitely wash areas got exposed know sounds crazy spray nine heavy duty cleaner kills herpes type better spray alcohol always use condoms never unprotected oral anything please stay safe whole life ahead looks deceiving treat everyone carrier	58		2024-08-25 22:40:26	Comment	vaccine		2	CollectionLeft4538	ljyn19z	t3_1f08ze9	1f08ze9	Incidental	Incidental (>10)				0.9004	Positive	{'Happy': 0.0, 'Angry': 0.08, 'Surprise': 0.15, 'Sad': 0.08, 'Fear': 0.69}	Fear
HPV	If you engage in such practices, pls, GET VACCINATED, don’t play with luck! You easily can get anal warts and it will cost you not only money, but it will severely influence your mental and physical health, and you will forget about sex for a long time.	47	engage practices pls get vaccinated dont play luck easily get anal warts cost money severely influence mental physical health forget sex long time	23		2024-08-25 16:36:21	Comment	vaccinated		1	BaseballObjective969	ljx4u3v	t3_1f08ze9	1f08ze9	Incidental	Incidental (>10)				-0.3382	Negative	{'Happy': 0.14, 'Angry': 0.14, 'Surprise': 0.14, 'Sad': 0.0, 'Fear': 0.57}	Fear
VACCINES	Thanks for the info! Afab is assigned female at birth, idk how relevant it is in the gardasil context but figured I'd add it	24	thanks info afab assigned female birth idk relevant gardasil context figured id add	13		2024-08-25 20:57:41	Comment	gardasil		3	PotatoTomatoBear	ljy8epb	t1_ljxk3x8	1f17yj4	Incidental	Incidental (>10)				0.2598	Positive	{'Happy': 0.0, 'Angry': 0.0, 'Surprise': 0.0, 'Sad': 0.5, 'Fear': 0.5}	Sad
HPV	I’m curious about something. Because the vaccine helps the body recognize the virus as it’s inducted, not after it settles in, wouldn’t it help prevent any recurrences caused by shaving, or any form of self-inoculation where uninfected skin becomes infected? Wouldn’t it also minimize the impacts of viral load with infected partner, in theory? I’ve wondered about this and wondered if this could be…	85	im curious something vaccine helps body recognize virus inducted settles wouldnt help prevent recurrences caused shaving form selfinoculation uninfected skin becomes infected wouldnt also minimize impacts viral load infected partner theory ive wondered wondered could reason conditions improve like others whove touted therapeutic affects simply coincidence placebo	47		2024-08-26 14:38:54	Comment	vaccine, inoculation		2	Cultural_Bit1214	lk290p0	t1_ljye59v	1f1c9do	Incidental	Incidental (>10)				0.7348	Positive	{'Happy': 0.0, 'Angry': 0.11, 'Surprise': 0.44, 'Sad': 0.22, 'Fear': 0.22}	Surprise
HPV	> Gardasil to help existing warts? No. *edit:* > The HIPvac trial was a randomised controlled trial involving **503 patients** with warts attending sexual health clinics in England and Wales. (...) **Quadrivalent human papillomavirus vaccine did not improve clearance of warts or reduce the chance of recurrence**, but the result remains inconclusive. If we had been able to recuit 1000 participants…	82	gardasil help existing warts edit hipvac trial randomised controlled trial involving patients warts attending sexual health clinics england wales quadrivalent human papillomavirus vaccine improve clearance warts reduce chance recurrence result remains inconclusive able recuit participants originally planned might able certain whether benefit vaccination	43		2024-08-25 21:35:47	Comment	vaccine, vaccination		4	xdhpv	ljye59v	t3_1f1c9do	1f1c9do	Incidental	Incidental (>10)				0.8288	Positive	{'Happy': 0.0, 'Angry': 0.0, 'Surprise': 0.0, 'Sad': 0.0, 'Fear': 1.0}	Fear
HPV	I got it a few months into my gw and had them for about 2 years after that. So imo it didn't help, but obviously I don't know if something would have been different without it. However, I'm very glad I got vaccinated to give me more peace of mind in dating when it comes to acquiring new strains.	59	got months gw years imo didnt help obviously dont know something would different without however im glad got vaccinated give peace mind dating comes acquiring new strains	27		2024-08-26 06:20:48	Comment	vaccinated		7	spanakopita555	ljzvtd3	t3_1f1c9do	1f1c9do	Incidental	Incidental (>10)				0.802	Positive	{'Happy': 0.2, 'Angry': 0.0, 'Surprise': 0.2, 'Sad': 0.2, 'Fear': 0.4}	Fear
HPV	Gardasil to help existing warts? Has anyone gotten the Gardasil vaccine AFTER contracting genital warts? If so, did it help you recover quicker and prevent future outbreaks?	27	gardasil help existing warts anyone gotten gardasil vaccine contracting genital warts help recover quicker prevent future outbreaks	17		2024-08-25 20:22:47	Post	vaccine	73	3	whatthefalcon	1f1c9do		1f1c9do	Incidental	Incidental (>10)				0.7219	Positive	{'Happy': 0.0, 'Angry': 0.0, 'Surprise': 0.5, 'Sad': 0.0, 'Fear': 0.5}	Surprise
HPV	How to handle dating? Hey everyone, I could use advice here. I recently been dating this girl. We were together one night and made out but she want ready for sex and I was fine with that. Come night two, and she disclosed to me that she has HPV. I didn't know what it was, she said she had genital warts and got them removed. It's been a year since she had them. But she does get them elsewhere, for…	229	handle dating hey everyone could use advice recently dating girl together one night made want ready sex fine come night two disclosed hpv didnt know said genital warts got removed year since get elsewhere example one leg ended sex used condom ive looked really unsure go forward personally dont want std could last forever like worried go forward get things dont work us whatever reason break likely…	100		2024-08-26 19:49:22	Post	vaccine	297.767	1	DearPlankton6049	1f2492a		1f2492a	Incidental	Incidental (>10)				0.8084	Positive	{'Happy': 0.1, 'Angry': 0.1, 'Surprise': 0.25, 'Sad': 0.35, 'Fear': 0.2}	Sad
HPV	Your immune system will most likely clear it out. Not everyone exposed to low risk HPV (ie strains 6,11) breaks out with warts. You’ve already been exposed. With the HPV vaccine, it adds more protection. If you like her, stay with her	42	immune system likely clear everyone exposed low risk hpv ie strains breaks warts youve already exposed hpv vaccine adds protection like stay	22		2024-08-27 00:47:08	Comment	vaccine		6		lk4tgd3	t3_1f2492a	1f2492a	Incidental	Incidental (>10)				0.2733	Positive	{'Happy': 0.12, 'Angry': 0.12, 'Surprise': 0.12, 'Sad': 0.38, 'Fear': 0.25}	Sad
HPV	HPV vaccine done for my girlfriend, what should I do? Hello, I am 27 (Male) ,my partner 26 (Female) . 4-5 months ago she decided to get checked for HPV and it was positive. Since I am her first boyfriend, she must have gotten it from me. I supported her financially regarding the tests and vaccines as well as tried to support her emotionally. Now she is asking me to get the same vaccine i.e Gardas…	136	hpv vaccine done girlfriend hello male partner female months ago decided get checked hpv positive since first boyfriend must gotten supported financially regarding tests vaccines well tried support emotionally asking get vaccine ie gardasil although want ensure everything safe doctors country dont see major issue hpv cant usually test man go ensuring girlfriend safe dont inject body something mig…	62		2024-08-26 21:44:57	Post	vaccine	17.4833	1	OkYoghurt7697	1f26ljf		1f26ljf	Incidental	Incidental (>10)				0.9557	Positive	{'Happy': 0.0, 'Angry': 0.0, 'Surprise': 0.25, 'Sad': 0.25, 'Fear': 0.5}	Fear
HPV	Gardasil is a very safe vaccine - it is routinely given to most young women and now young men in my country. Obviously all vaccines and medications come with a small risk but with over 80% vaccine coverage here in the UK, we do not see significant problems. Getting the vaccine isn't proven to help a current infection but it might help you avoid reinfection with the same type as a man (male bodies…	126	gardasil safe vaccine routinely given young women young men country obviously vaccines medications come small risk vaccine coverage uk see significant problems getting vaccine isnt proven help current infection might help avoid reinfection type man male bodies less likely solid antibody response also protect future infection included strains havent something lowering risk cancer warts something i…	61		2024-08-27 01:13:03	Comment	vaccine		3	spanakopita555	lk4vx1o	t3_1f26ljf	1f26ljf	Incidental	Incidental (>10)				-0.6532	Negative	{'Happy': 0.33, 'Angry': 0.0, 'Surprise': 0.0, 'Sad': 0.11, 'Fear': 0.56}	Fear
HPV	The get vaccinated but it won’t protect you from each other as you two are exposed already. It will just protect against new strains from different people is how I understand it when I asked if I should get vaccinated but in a marriage, I was told no	48	get vaccinated wont protect two exposed already protect new strains different people understand asked get vaccinated marriage told	18		2024-08-26 22:17:06	Comment	vaccinated		4	genX81	lk4ccul	t3_1f26ljf	1f26ljf	Incidental	Incidental (>10)				0.1901	Positive	{'Happy': 0.4, 'Angry': 0.0, 'Surprise': 0.0, 'Sad': 0.2, 'Fear': 0.4}	Happy
HPV	Some doctors believe that vaccines may strengthen your immune system for fighting the current infection.	15	doctors believe vaccines may strengthen immune system fighting current infection	10		2024-08-27 00:35:54	Comment	vaccine		4	Ok_Analysis3049	lk4sckc	t1_lk4ccul	1f26ljf	Incidental	Incidental (>10)				0.25	Positive	{'Happy': 0.33, 'Angry': 0.0, 'Surprise': 0.0, 'Sad': 0.33, 'Fear': 0.33}	Happy
HPV	https://www.dovepress.com/therapeutic-vaccines-for-hpv-associated-malignancies-peer-reviewed-fulltext-article-ITT	1		0		2023-10-31 21:47:32	Comment	vaccines, vaccine		3	xdhpv	k7bgvhx	t3_17l09zs	17l09zs	Intentional	<10 Words				0.7269	Positive	{'Happy': 0.25, 'Angry': 0.0, 'Surprise': 0.25, 'Sad': 0.25, 'Fear': 0.25}	Happy
HPV	> HPV vaccine done for my girlfriend, what should I do? Do the same thing.	15	hpv vaccine done girlfriend thing	5		2024-08-27 00:08:11	Comment	vaccine		5	xdhpv	lk4pjps	t3_1f26ljf	1f26ljf	Incidental	Incidental (>10)				0	Neutral	{'Happy': 0, 'Angry': 0, 'Surprise': 0, 'Sad': 0, 'Fear': 0}	No Dominant Emotion
HPV	Genital warts , need help or advise I’m a 28-year-old male and recently discovered that I have genital warts on my penis. I had never encountered or heard of genital warts before, until I was in a relationship for nearly two years with a woman who had a few warts on her vagina. She never mentioned about them, and I didn’t think much of it at the time, assuming they were just boils or moles. About…	216	genital warts need help advise im yearold male recently discovered genital warts penis never encountered heard genital warts relationship nearly two years woman warts vagina never mentioned didnt think much time assuming boils moles six months ago noticed similar warts appearing penis consulted dermatologist diagnosed genital warts prescribed salicylic acid cream application unfortunately treatme…	110		2024-08-27 03:06:30	Post	vaccine	270.35	3	danceinthedark1996	1f2bojz		1f2bojz	Incidental	Incidental (>10)				-0.5166	Negative	{'Happy': 0.0, 'Angry': 0.0, 'Surprise': 0.15, 'Sad': 0.4, 'Fear': 0.45}	Fear
HPV	Visit your dermatologist and ask for treatment options (cryotherapy, TCA, electrocautery, laser). Also, you can get vaccinated if you're under 45 years old. Vaccine is safe.	26	visit dermatologist ask treatment options cryotherapy tca electrocautery laser also get vaccinated youre years old vaccine safe	17		2024-08-27 07:36:51	Comment	vaccine, vaccinated		1	Hamza_etm	lk5zcgd	t3_1f2bojz	1f2bojz	Incidental	Incidental (>10)				0.4404	Positive	{'Happy': 0, 'Angry': 0, 'Surprise': 0, 'Sad': 0, 'Fear': 0}	No Dominant Emotion
HPV	Lots of anecdotal evidence of the vaccine being quite effective even if you already have gw ..	17	lots anecdotal evidence vaccine quite effective even already gw	9		2024-08-27 18:56:53	Comment	vaccine		1	PuzzleheadedRub5561	lk9euvg	t3_1f2bojz	1f2bojz	Incidental	Incidental (>10)				0.5256	Positive	{'Happy': 0.0, 'Angry': 0.0, 'Surprise': 0.0, 'Sad': 0.5, 'Fear': 0.5}	Sad
HPV	Men can’t be tested for HPV. You could have had it, been dormant and given it to him and vice versa. Some people become dormant in months some years, there is no set rule to dormancy timelines. GW can’t be caused by warts on the hands. They are different strains of warts. If you both are not vaccinated, get vaccinated with gardasil 9.	63	men cant tested hpv could dormant given vice versa people become dormant months years set rule dormancy timelines gw cant caused warts hands different strains warts vaccinated get vaccinated gardasil	30		2024-08-27 10:02:03	Comment	vaccinated		1	Bailsthebean	lk6nu1j	t3_1f2f953	1f2f953	Incidental	Incidental (>10)				-0.5267	Negative	{'Happy': 0.0, 'Angry': 0.0, 'Surprise': 0.0, 'Sad': 0.0, 'Fear': 1.0}	Fear
HPV	I think the shot has protected you because you’ve gotten 2. One shot can be up to 98% effective so it’s up to you whether or not you want to get another shot. 90% of the time the immune system attacks the virus and clears it out.	47	think shot protected youve gotten one shot effective whether want get another shot time immune system attacks virus clears	19		2024-08-27 19:37:42	Comment	shot		1		lk9llri	t1_lk6ers8	1f2f953	Incidental	Incidental (>10)				0.6573	Positive	{'Happy': 0.5, 'Angry': 0.0, 'Surprise': 0.0, 'Sad': 0.25, 'Fear': 0.25}	Happy
HPV	Can I get the shot and it benefit me even if I may have HPV already?	16	get shot benefit even may hpv already	7		2024-08-27 09:08:40	Comment	shot		1	Old-Day147	lk6e6n5	t1_lk686wi	1f2f953	Incidental	Incidental (>10)				0.4588	Positive	{'Happy': 0.0, 'Angry': 0.0, 'Surprise': 0.0, 'Sad': 0.0, 'Fear': 1.0}	Fear
HPV	**5. Conclusions** In summary, by incorporating a wide range of studies with robust evidence, our review supports the hypothesis that a single dose of quadrivalent and nonavalent HPV vaccines may be as effective as two or three doses in preventing vaccine-type HPV infections. However, the effectiveness of single-dose quadrivalent vaccination in preventing genital warts is weaker compared to two o…	159	conclusions summary incorporating wide range studies robust evidence review supports hypothesis single dose quadrivalent nonavalent hpv vaccines may effective two three doses preventing vaccinetype hpv infections however effectiveness singledose quadrivalent vaccination preventing genital warts weaker compared two three doses optimize effectiveness hpv vaccine advised given younger age rigorous s…	100		2024-08-28 03:07:52	Comment	vaccine, vaccination		2	xdhpv	lkb4nvs	t3_1f34pio	1f34pio	Incidental	Incidental (>10)				0.3182	Positive	{'Happy': 0.1, 'Angry': 0.2, 'Surprise': 0.2, 'Sad': 0.0, 'Fear': 0.5}	Fear
HPV	I need help !!!!!!!! Hello I'm 20M, i had one partner in my life. She did an hpv test and came back as negative ( the types were only high-risk types so she's clear ). I had some acnes or small pumbs on the left side on my Pe*is. I used a imiquimod cream and those pumbs disappeared in 7 days, and never came back till now ( it has been over than 9 months ). I also got the vaccine lately. I showed …	264	need help hello im one partner life hpv test came back negative types highrisk types shes clear acnes small pumbs left side peis used imiquimod cream pumbs disappeared days never came back till months also got vaccine lately showed pictures pumbs doc said cant determine eaither hpv ot doctor suggested nothing shared imformation knew friends reason feel paranoid tell people around might true im si…	113		2024-08-28 10:28:27	Post	vaccine	383.717	3		1f3d445		1f3d445	Incidental	Incidental (>10)				-0.5652	Negative	{'Happy': 0.12, 'Angry': 0.0, 'Surprise': 0.08, 'Sad': 0.25, 'Fear': 0.54}	Fear
HPV	Considering they've been gone for 9 months you don't really need to worry too much. If you are still close to your partner, sure, why not? But if you guys no longer see each other then you don't need to say anything. As for dating, you can definitely go back to it. After this much time you don't need to say anything to new partners but if it's causing you stress, you could ask if they are vaccina…	93	considering theyve gone months dont really need worry much still close partner sure guys longer see dont need say anything dating definitely go back much time dont need say anything new partners causing stress could ask vaccinated willing would vastly lower risk warts cancer	44		2024-08-28 16:52:10	Comment	vaccinated		2	spanakopita555	lkekvof	t3_1f3d445	1f3d445	Incidental	Incidental (>10)				-0.9426	Negative	{'Happy': 0.12, 'Angry': 0.25, 'Surprise': 0.0, 'Sad': 0.25, 'Fear': 0.38}	Fear
HPV	Persistent CIN 1 experience Hi y’all! I’ve received my Leep results today and it turned out my persistent CIN 1 lesion was actually CIN 3 inside, thankfully margins were clear. I thought of sharing my experience, don’t panic if you have CIN one because statistics show that it does actually go away in a year and a half, that’s why treatment is not recommended. But if you’re like me and have had sa…	305	persistent cin experience hi yall ive received leep results today turned persistent cin lesion actually cin inside thankfully margins clear thought sharing experience dont panic cin one statistics show actually go away year half thats treatment recommended youre like results years doesnt seem go away dig deeper live uk policy treatment cin matter circumstances last colposcopy requested treatment …	152		2023-11-27 08:36:59	Post	vaccinated	332842	15	Loose_Acanthisitta63	1854e1q		1854e1q	Incidental	Incidental (>10)				0.9851	Positive	{'Happy': 0.14, 'Angry': 0.14, 'Surprise': 0.14, 'Sad': 0.24, 'Fear': 0.34}	Fear
HPV	I don't think you need to tell your partner anything. Just encourage your new partner to get vaccinated. Hpv is a virus and people don't know whether they have it or not unless their immune system weakens and the virus reveals itself in the form of warts or cancerous lesions. So encourage your partner to get vaccinated.	57	dont think need tell partner anything encourage new partner get vaccinated hpv virus people dont know whether unless immune system weakens virus reveals form warts cancerous lesions encourage partner get vaccinated	31		2024-08-30 12:35:38	Comment	vaccinated		2	National_Stuff_1278	lkpdxye	t3_1f3d445	1f3d445	Incidental	Incidental (>10)				0.6546	Positive	{'Happy': 0.12, 'Angry': 0.0, 'Surprise': 0.12, 'Sad': 0.25, 'Fear': 0.5}	Fear
HPV	Did you get vaccine in the end at all?	9	get vaccine end	3		2024-05-14 05:37:56	Comment	vaccine		1	calphak	l3zdqrr	t3_17nq54y	17nq54y		<10 Words				-0.2688	Negative	{'Happy': 0.11, 'Angry': 0.0, 'Surprise': 0.22, 'Sad': 0.22, 'Fear': 0.44}	Fear
HPV	Unclear Margins for CIN2 after LEEP I just want to hear some positive stories of people who went on to clear the virus after positive margins on the LEEP. I'm CIN2 and I'm about to get my second dose of the vaccine. I hope my body does its thing but positive energy and stories are welcome! 🙏🏿	57	unclear margins cin leep want hear positive stories people went clear virus positive margins leep im cin im get second dose vaccine hope body thing positive energy stories welcome	29		2024-08-28 11:30:07	Post	vaccine		4	FormalPossession7897	1f3enea		1f3enea	Incidental	Incidental (>10)				0.9574	Positive	{'Happy': 0.17, 'Angry': 0.0, 'Surprise': 0.0, 'Sad': 0.17, 'Fear': 0.67}	Fear
HPV	get hpv not covered by vaccine, no hope for future relationship Got a wart and sent to biopsy. All negative for high risk. Doc says it’s a low risk subtype not covered by vaccine…. it really sucks If it is covered by vaccine, there is still hope that my future potential partner can be protected. But it’s not covered…. No girl will accept me. Any successful date story ?	69	get hpv covered vaccine hope future relationship got wart sent biopsy negative high risk doc says low risk subtype covered vaccine really sucks covered vaccine still hope future potential partner protected covered girl accept successful date story	37		2024-08-28 21:26:23	Post	vaccine	17076.2	0	Top-Description5079	1f3rkio		1f3rkio	Incidental	Incidental (>10)				0.8038	Positive	{'Happy': 0.09, 'Angry': 0.0, 'Surprise': 0.09, 'Sad': 0.18, 'Fear': 0.64}	Fear
HPV	They tested for 6 and 11? Those are low risk strains. My warts also tested negative for 6, 11, 16, 18, 31, and 33 so they aren’t covered by the vaccine either. I think hpv caused by non vaccine strains is less likely to cause warts when infected but I’m not a doctor.	53	tested low risk strains warts also tested negative arent covered vaccine either think hpv caused non vaccine strains less likely cause warts infected im doctor	25		2024-09-09 18:02:34	Comment	vaccine		1	Ok_Alternative1751	lmcqlhg	t3_1f3rkio	1f3rkio	Incidental	Incidental (>10)				-0.775	Negative	{'Happy': 0.0, 'Angry': 0.0, 'Surprise': 0.0, 'Sad': 0.4, 'Fear': 0.6}	Fear
HPV	Why did he discourage you from the vaccine?	8	discourage vaccine	2		2024-05-20 05:14:24	Comment	vaccine		1	Sea-Strawberry-2489	l4ut8ig	t3_17nq54y	17nq54y	Intentional	<10 Words				0.6326	Positive	{'Happy': 0.19, 'Angry': 0.11, 'Surprise': 0.11, 'Sad': 0.07, 'Fear': 0.52}	Fear
HPV	Recurrence after cauterization Hi all. I [28M] probably got HPV from my boyfriend. He had it for one and a halfyear in the region above his mouth. Approximately in april 2024 his warts just disappeared. But he was trying to manage them with 5-fluorulacil. Then a bump appeared below my mouth, and it became a wart. I started using 5-fluorulacil as well. It always burned it, but it came back. The re…	236	recurrence cauterization hi probably got hpv boyfriend one halfyear region mouth approximately april warts disappeared trying manage fluorulacil bump appeared mouth became wart started using fluorulacil well always burned came back real problem started noticed inner thigh got gw went urologist days ago cauterized warts inner thigh mouth recovery facial area looks fine sign recurrence inner thigh …	116		2024-08-29 08:31:04	Post	vaccinated		1	Anxious_Lad_	1f42hje		1f42hje	Incidental	Incidental (>10)				-0.4904	Negative	{'Happy': 0.17, 'Angry': 0.07, 'Surprise': 0.14, 'Sad': 0.28, 'Fear': 0.34}	Fear
HPV	F(26) Positive for HR HPV with CIN1 F(26) tested positive for HR HPV last year in December. In July of that year I slept with an ex and within 3 weeks my discharge increased and there was burning in my urethra. They tested me for STI’s, yeast, and bacteria and nothing came back abnormal but my cervix was swollen so they gave me 2 antibiotics. A shot in the butt and a 7 day bottle (can’t remember …	228	f positive hr hpv cin f tested positive hr hpv last year december july year slept ex within weeks discharge increased burning urethra tested stis yeast bacteria nothing came back abnormal cervix swollen gave antibiotics shot butt day bottle cant remember names everything seemed clear went regular pap december hpv biopsy came back cin since miscarriage bleeding hasnt stopped months im finally spot…	119		2024-08-29 12:47:05	Post	shot		4	Dry-Hunter-1828	1f48pky		1f48pky	Incidental	Incidental (>10)				0.3382	Positive	{'Happy': 0.14, 'Angry': 0.0, 'Surprise': 0.14, 'Sad': 0.29, 'Fear': 0.43}	Fear
HPV	How long does HPV 14 take to go away? I'm pretty certain I have oral HPV and I'm afraid to date new people. I don't want to infect anyone because honestly, this shit sucks. Feels like an annoying sore throat and the warts on your lips aren't noticeable unless you look really closely, but they are there. I got it from someone I thought just had chapped lips. I've had it 1.5 years since infection a…	142	long hpv take go away im pretty certain oral hpv im afraid date new people dont want infect anyone honestly shit sucks feels like annoying sore throat warts lips arent noticeable unless look really closely got someone thought chapped lips ive years since infection doesnt look like getting better worse kinda want tell dates date people got shot embarrassing tell im male doctor take seriously half …	77		2024-08-29 12:53:55	Post	shot		2	caddongsong	1f48vjm		1f48vjm	Incidental	Incidental (>10)				-0.8534	Negative	{'Happy': 0.08, 'Angry': 0.38, 'Surprise': 0.08, 'Sad': 0.15, 'Fear': 0.31}	Angry
HPV	Vaccination records - HPV vaccine Hi everyone! I am hoping this is an ok place to ask this question. I don’t believe I received the HPV vaccine as a teen and my dad can’t remember if I did either. My doctor told me I could request my vaccination records online (in Ohio) but I couldn’t seem to find the correct place. Does anyone know what website to request the info on? Thanks in advance!!	74	vaccination records hpv vaccine hi everyone hoping ok place ask question dont believe received hpv vaccine teen dad cant remember either doctor told could request vaccination records online ohio couldnt seem find correct place anyone know website request info thanks advance	41		2024-08-29 16:02:14	Post	vaccine, vaccination	12.2167	1	taylormarie6908	1f4dg20		1f4dg20	Incidental	Incidental (>10)				0.8034	Positive	{'Happy': 0.0, 'Angry': 0.0, 'Surprise': 0.2, 'Sad': 0.2, 'Fear': 0.6}	Fear
HPV	Mine weren’t done in Ohio, but I live there now. When I connected the hospitals I used in my former state on mychart, the records of my vaccination imported in, even though I’d had it done at a pharmacy that closed and thought the records were lost. Not sure if it helps but that would be my first suggestion.	59	mine werent done ohio live connected hospitals used former state mychart records vaccination imported even though id done pharmacy closed thought records lost sure helps would first suggestion	28		2024-08-29 16:14:27	Comment	vaccination		1	Melodic-Tax-6678	lkkim0o	t3_1f4dg20	1f4dg20	Incidental	Incidental (>10)				-0.2484	Negative	{'Happy': 0.25, 'Angry': 0.0, 'Surprise': 0.25, 'Sad': 0.5, 'Fear': 0.0}	Sad
HPV	Ah that’s a good idea, I will see if I can find someone to call from that doctors office; I believe it closed so that wasn’t my first route but it’s worth a shot.	34	ah thats good idea see find someone call doctors office believe closed wasnt first route worth shot	17		2024-08-29 19:45:57	Comment	shot		1	taylormarie6908	lklivcn	t1_lkkim0o	1f4dg20	Incidental	Incidental (>10)				0.5106	Positive	{'Happy': 0.5, 'Angry': 0.0, 'Surprise': 0.0, 'Sad': 0.0, 'Fear': 0.5}	Happy
HPV	> 100% of men seroconverted to each of the four HPV vaccine components, and the vaccine was generally well-tolerated. Antibody responses to vaccine did not differ by age group or sexual orientation, regardless of HPV type, and were significantly higher at Month 7 among men who entered the trial seropositive for HPV 6 or 11. https://www.sciencedirect.com/science/article/abs/pii/S0264410X15012128 >…	86	men seroconverted four hpv vaccine components vaccine generally welltolerated antibody responses vaccine differ age group sexual orientation regardless hpv type significantly higher month among men entered trial seropositive hpv quadrivalent hpv vaccine provides durable protection anogenital disease related hpv results support quadrivalent hpv vaccination men including catchup vaccination	48		2024-08-29 17:37:26	Comment	vaccine, vaccination		3	xdhpv	lkkxkel	t3_1f4dupw	1f4dupw	Incidental	Incidental (>10)				0.4019	Positive	{'Happy': 0.0, 'Angry': 0.17, 'Surprise': 0.17, 'Sad': 0.33, 'Fear': 0.33}	Sad
HPV	I got my penis mutilated by a doctor treating HPV warts with liquid nitrogen This is my first Reddit post ever. I am a 30 year old male and this happened at Sanford hospital in Fargo ND December 15th 2021 (28 years old at time of procedure). The general practitioner (not a dermatologist) who was assigned to treat my warts treated me with cryotherapy and held the liquid nitrogen device onto each i…	1191	got penis mutilated doctor treating hpv warts liquid nitrogen first reddit post ever year old male happened sanford hospital fargo nd december th years old time procedure general practitioner dermatologist assigned treat warts treated cryotherapy held liquid nitrogen device onto isolated wart total shaft held one minute duration treating large area around wart giving massive lifelong scars times …	540		2023-12-07 17:14:40	Post	vaccines, vaccine		33	Brave-Bookkeeper-317	18d8ii1		18d8ii1	Incidental	Incidental (>10)				-0.9958	Negative	{'Happy': 0.09, 'Angry': 0.08, 'Surprise': 0.17, 'Sad': 0.19, 'Fear': 0.48}	Fear
HPV	Is HPV Vaccine really effective for men There were studies that if men were infected by HPV, the seroconversion of antibodies is low so they can be potentially get infected by the same strain. Does it apply to vaccine as well? If men ia not able to maintain anyibodies for HPV, does it still make sense to take the vaccine as man? If yes, why?	65	hpv vaccine really effective men studies men infected hpv seroconversion antibodies low potentially get infected strain apply vaccine well men ia able maintain anyibodies hpv still make sense take vaccine man yes	32		2024-08-29 16:19:36	Post	vaccine	8.48333	2	quickair-123	1f4dupw		1f4dupw	Incidental	Incidental (>10)				-0.261	Negative	{'Happy': 0.0, 'Angry': 0.0, 'Surprise': 0.0, 'Sad': 0.75, 'Fear': 0.25}	Sad
HPV	Actually this study has been cited here highlighting especially that the vaccine seroconversion is amazing, especially compared to the virus itself.	21	actually study cited highlighting especially vaccine seroconversion amazing especially compared virus	11		2024-08-29 16:28:05	Comment	vaccine		3	Anxious_Lad_	lkkl5yc	t3_1f4dupw	1f4dupw	Incidental	Incidental (>10)				0.5859	Positive	{'Happy': 0.0, 'Angry': 0.0, 'Surprise': 0.5, 'Sad': 0.0, 'Fear': 0.5}	Surprise
PreCervicalCancer	CKC done today! Hi everyone! This is my first post but I have been finding comfort in reading about what others have experienced throughout this whole process. I wanted to share my experience for anyone else who may be going through this and is in their 20s as sometimes it feels harder to come by people around my age or maybe even younger like when it started for me. For me it started in late 202…	459	ckc done today hi everyone first post finding comfort reading others experienced throughout whole process wanted share experience anyone else may going sometimes feels harder come people around age maybe even younger like started started late first pap course lucky enough come back abnormal hsil hpv thus sending journey lol colpo pathology came back cin spots ecc positive hsil unfortunately due c…	219		2024-08-29 18:59:06	Post	gardasil		8	diorussell	1f4hf2u		1f4hf2u	Incidental	Incidental (>10)				0.9866	Positive	{'Happy': 0.08, 'Angry': 0.04, 'Surprise': 0.12, 'Sad': 0.46, 'Fear': 0.31}	Sad
HPV	HPV 16 positive for two years, but have had the same partner for 9 years Maybe I just need someone to help me calm down. I don’t know. I (f33) have been with my husband (m39) for 9 years total. I’ve been on nexplanon for 8 1/2 years, and 2 years ago I had my tubes removed. Before my husband, I had 3 partners total, two of which cheated on me while we were sexually active. I had my first Pap smear…	281	hpv positive two years partner years maybe need someone help calm dont know f husband years total ive nexplanon years years ago tubes removed husband partners total two cheated sexually active first pap smear years ago thats found hpv grew extremely religious household denied vaccine baby girl doesnt need yay catholicism angry last week tested positive yet im prepping hysterectomy state things us…	122		2024-08-30 06:45:45	Post	vaccine		8	redfoxvapes	1f4t6vk		1f4t6vk	Incidental	Incidental (>10)				-0.9446	Negative	{'Happy': 0.15, 'Angry': 0.1, 'Surprise': 0.2, 'Sad': 0.2, 'Fear': 0.35}	Fear
HPV	Persistent low risk lesion I got diagnosed three years ago (this is the fourth year), with an initial low risk lesion that was HUGE. We did all the protocol (vaccine, biopsy, test) and the results showed no need for anything else at the moment. The next year, the lesion was still there but significantly smaller. The next year I couldn't attend my appointment... And this year, the lesion is SO sma…	228	persistent low risk lesion got diagnosed three years ago fourth year initial low risk lesion huge protocol vaccine biopsy test results showed need anything else moment next year lesion still significantly smaller next year couldnt attend appointment year lesion small doctor even zoom image minutes thinking decided needed another biopsy assured low risk dont want go another biopsy got anesthesia s…	128		2024-08-31 13:33:03	Post	vaccine		2	ItsDefinitely_NotMe	1f5u4ch		1f5u4ch	Incidental	Incidental (>10)				-0.9573	Negative	{'Happy': 0.11, 'Angry': 0.05, 'Surprise': 0.05, 'Sad': 0.42, 'Fear': 0.37}	Sad
HPV	29m seeking for advice Hi, 29(m) here. I’ve been with my gf (25) for 3 years. She took the pap last Thursday and her gin told her that she should also get the vph test. As I’m the one who had sexual relationships before we started dating she suggested me to take the PCR test. The results came back with detected high risk 39, 56, 66 and 68. Yesterday we went to the gin and she took a biopsy and co…	207	seeking advice hi ive gf years took pap last thursday gin told also get vph test im one sexual relationships started dating suggested take pcr test results came back detected high risk yesterday went gin took biopsy colp dr told us didnt look like cancer still need wait results weeks determine next steps also find strains hopefully high risk cancerous like today also took first dosis vaccine know…	95		2024-08-31 17:32:07	Post	vaccine		1	Weak-Amoeba-3328	1f5zear		1f5zear	Incidental	Incidental (>10)				-0.7319	Negative	{'Happy': 0.0, 'Angry': 0.0, 'Surprise': 0.17, 'Sad': 0.42, 'Fear': 0.42}	Sad
HPV	I had anal warts and tried everything Aldara, laser treatment and Cryo but nothing worked and it was recurring every time so I had my vaccination for Gardasil 9 after 2 doses all my anal warts were gone and never came back and it has been a year I'm free with them.	52	anal warts tried everything aldara laser treatment cryo nothing worked recurring every time vaccination gardasil doses anal warts gone never came back year im free	25		2024-09-01 11:59:16	Comment	vaccination		9	Relevant-Platform462	ll0iyq8	t3_1f6bmay	1f6bmay	Incidental	Incidental (>10)				0.6652	Positive	{'Happy': 0.33, 'Angry': 0.0, 'Surprise': 0.0, 'Sad': 0.0, 'Fear': 0.67}	Fear
HPV	I got vaccinated as a teen. When I first felt them was around a year ago and thought they were hemorrhoids , until recently I found out what they are and have been treating them for almost two months now. I got laser and now using cream. I got the Gardasil vaccine.	52	got vaccinated teen first felt around year ago thought hemorrhoids recently found treating almost two months got laser using cream got gardasil vaccine	23		2024-09-01 09:40:52	Comment	vaccine, vaccinated		1	CommunityMaximum5154	lkztqw5	t1_lkyz02j	1f6bmay	Incidental	Incidental (>10)				0	Neutral	{'Happy': 0.0, 'Angry': 0.0, 'Surprise': 0.5, 'Sad': 0.5, 'Fear': 0.0}	Surprise
HPV	Gardasil 9 or Gardasil for anal warts? I have developed anal warts, Ive read that sone people took Gardasil vaccine to treat them and it helped, I'm confused whether to take Gardasil or Gardasil 9?	35	gardasil gardasil anal warts developed anal warts ive read sone people took gardasil vaccine treat helped im confused whether take gardasil gardasil	22		2024-09-01 05:49:34	Post	vaccine	3.05	3	DeliciousWeather9135	1f6bmay		1f6bmay	Incidental	Incidental (>10)				0.1926	Positive	{'Happy': 0.0, 'Angry': 0.0, 'Surprise': 0.5, 'Sad': 0.0, 'Fear': 0.5}	Surprise
HPV	Successful disclosure (M31) Hello all, I’ve dealt with low-risk HPV for about 4 years now. I carried the virus for upwards of 11 years, but was diagnosed when symptoms first showed. Having HPV used to dominate my mind, and it tormented me to the point that I took almost a year off of dating. Eventually I just let go, and accepted some things are out of my control and realized that there are much …	272	successful disclosure hello ive dealt lowrisk hpv years carried virus upwards years diagnosed symptoms first showed hpv used dominate mind tormented point took almost year dating eventually let go accepted things control realized much worse conditions hpv met girl weeks ago hit well im truly considering one luckily weve spent whole time getting know taking things slowly saturday night house thing…	122		2024-01-02 15:52:41	Post	vaccine	319.867	25	PlanetGearth	18x1ild		18x1ild	Incidental	Incidental (>10)				0.9709	Positive	{'Happy': 0.08, 'Angry': 0.04, 'Surprise': 0.4, 'Sad': 0.28, 'Fear': 0.2}	Surprise
HPV	Seeing as the vaccine is not shown to help a current infection resolve, imo better to have more protection for future. But obviously if you can't afford it you'll have to get the other.	34	seeing vaccine shown help current infection resolve imo better protection future obviously cant afford youll get	16		2024-09-01 06:11:41	Comment	vaccine		4	spanakopita555	lkz00nd	t1_lkyy96t	1f6bmay	Incidental	Incidental (>10)				0.278	Positive	{'Happy': 0.0, 'Angry': 0.0, 'Surprise': 0.0, 'Sad': 0.5, 'Fear': 0.5}	Sad
HPV	Gardasil 9 is the latest version of the vaccine which covers the most strains. There's no reason to get the older one and it may not even be available anymore in your country.	33	gardasil latest version vaccine covers strains theres reason get older one may even available anymore country	16		2024-09-01 05:52:37	Comment	vaccine		4	spanakopita555	lkyy4hl	t3_1f6bmay	1f6bmay	Incidental	Incidental (>10)				-0.6068	Negative	{'Happy': 0.0, 'Angry': 0.0, 'Surprise': 0.0, 'Sad': 0.33, 'Fear': 0.67}	Fear
HPV	I got the vaccine before being infected I’m 26 I got the vaccine in my teens which doesn’t make sense how this could of happened to me	27	got vaccine infected im got vaccine teens doesnt make sense could happened	12		2024-09-01 12:42:46	Comment	vaccine		1	CommunityMaximum5154	ll0qxqe	t1_lkzyisl	1f6bmay	Incidental	Incidental (>10)				-0.4939	Negative	{'Happy': 0.0, 'Angry': 0.5, 'Surprise': 0.0, 'Sad': 0.5, 'Fear': 0.0}	Angry
HPV	So you got the vaccine after infection or before it? How old are you now?	15	got vaccine infection old	4		2024-09-01 10:06:48	Comment	vaccine		1	DeliciousWeather9135	lkzyccf	t1_lkztqw5	1f6bmay	Incidental	Incidental (>10)				0	Neutral	{'Happy': 0, 'Angry': 0, 'Surprise': 0, 'Sad': 0, 'Fear': 0}	No Dominant Emotion
HPV	I’m vaccinated got the old one and still developed anal warts idk why	13	im vaccinated got old one still developed anal warts idk	10		2024-09-01 05:54:34	Comment	vaccinated		2	CommunityMaximum5154	lkyyb55	t1_lkyy4hl	1f6bmay	Incidental	Incidental (>10)				-0.1027	Negative	{'Happy': 0.0, 'Angry': 0.0, 'Surprise': 0.0, 'Sad': 0.0, 'Fear': 1.0}	Fear
HPV	Parents of son(s) aged 9-12 in England needed for research study Hi all, Researchers at the University of Derby are conducting research aiming to understand HPV vaccine intentions in parents of son(s) aged 9-12. If you meet the criteria, please participate as your responses are extremely valuable: 1. Have a son aged 9-12 2. You are aged 25+ 3. Live in England 4. Have not received any HPV-related …	95	parents sons aged england needed research study hi researchers university derby conducting research aiming understand hpv vaccine intentions parents sons aged meet criteria please participate responses extremely valuable son aged aged live england received hpvrelated information sons school willing take part short online survey youre interested participating please click following link	51		2024-09-02 04:12:33	Post	vaccine		2	dgaffie1996	1f72bmo		1f72bmo	Incidental	Incidental (>10)				0.8655	Positive	{'Happy': 0.09, 'Angry': 0.45, 'Surprise': 0.09, 'Sad': 0.09, 'Fear': 0.27}	Angry
PreCervicalCancer	Positive LEEP Experience! So Much Anxiety Over NOTHING! Please Read If You're Scared! I really hope my experience can help put other women at ease, just like the sisters who wrote of their experiences on this Reddit before me! I came here in hopes of finding stories like mine, and now I will contribute to the positive outcomes here for other nervous women to read. 40F. Quick Backstory: First abno…	1544	positive leep experience much anxiety nothing please read youre scared really hope experience help put women ease like sisters wrote experiences reddit came hopes finding stories like mine contribute positive outcomes nervous women read f quick backstory first abnormal pap ever september colposcopy freaked early november came back cin hpv despite original vaccine back stressed holidays todays pro…	718		2024-01-05 22:32:29	Post	hpv, vaccine, shot		12	doublecee	18zrh2o		18zrh2o	Incidental	Incidental (>10)				0.9994	Positive	{'Happy': 0.17, 'Angry': 0.05, 'Surprise': 0.13, 'Sad': 0.39, 'Fear': 0.27}	Sad
HPV	Cleared high-risk HPV, unsure about reinfection Starting off with some good news, after 1.5years and a LEEP procedure I just found out I cleared my high-risk strain of HPV! I am a little confused about having cleared my high-risk strain of HPV and what that means for my partner - I started dating my (male) partner exclusively a few months into my HPV diagnosis. He’s been aware of my diagnosis sin…	239	cleared highrisk hpv unsure reinfection starting good news years leep procedure found cleared highrisk strain hpv little confused cleared highrisk strain hpv means partner started dating male partner exclusively months hpv diagnosis hes aware diagnosis since start relationship decided still wanted sexually active weve engaged vaginal sex using condoms received conflicting information condoms hpv …	112		2024-09-02 09:48:47	Post	vaccine	41.9667	7	Double-Service-5747	1f78lim		1f78lim	Incidental	Incidental (>10)				0.352	Positive	{'Happy': 0.03, 'Angry': 0.0, 'Surprise': 0.13, 'Sad': 0.23, 'Fear': 0.6}	Fear
HPV	Both partners being infected doesnt stop someone from clearing the virus, it may just take that little longer with the extra viral load being rubbed around but clearance will happen regardless once the immune system recognizes it Clearance happens when an immune response is triggered where the body is likely to make antibodies (seroconvert) against that type, couples who have sex only with eachot…	120	partners infected doesnt stop someone clearing virus may take little longer extra viral load rubbed around clearance happen regardless immune system recognizes clearance happens immune response triggered body likely make antibodies seroconvert type couples sex eachother arnt likely pass strain back forth however men seem harder time either creating holding making susceptible potential reinfection…	63		2024-09-02 10:30:45	Comment	vaccination		6	Raspberry-Sherbet92	ll5qxky	t3_1f78lim	1f78lim	Incidental	Incidental (>10)				0.7539	Positive	{'Happy': 0.14, 'Angry': 0.07, 'Surprise': 0.0, 'Sad': 0.29, 'Fear': 0.5}	Fear
HPV	I would say it's the same in the UK, from my pov as a woman (so there may be more targeted info that I'm not seeing). Gardasil vaccination was extended to all teenage boys as well as girls a few years ago, which is a positive development that should hopefully have an impact on future generations, but of course leaves a lot of people unprotected. Gardasil is also available free for MSM, but for he…	116	would say uk pov woman may targeted info im seeing gardasil vaccination extended teenage boys well girls years ago positive development hopefully impact future generations course leaves lot people unprotected gardasil also available free msm heterosexual men willing claim msm know free vaccination women pretty expensive get vaccinated would good information support sure	53		2024-09-02 11:15:41	Comment	vaccination, vaccinated, gardasil		9	spanakopita555	ll5z5nb	t3_1f798kj	1f798kj	Incidental	Incidental (>10)				0.9753	Positive	{'Happy': 0.33, 'Angry': 0.11, 'Surprise': 0.22, 'Sad': 0.11, 'Fear': 0.22}	Happy
HPV	The risks for men are considered objectively lower than for women, but yes some men can have serious health issues if left untreated. (Please also keep in mind the majority of people will clear HPV by themselves in 2 years). Anogenital warts/AIN progresses to anal cancer only 10% of the time (when left untreated). This number goes up if you have risk factors though, like being immunocompromised, …	99	risks men considered objectively lower women yes men serious health issues left untreated please also keep mind majority people clear hpv years anogenital wartsain progresses anal cancer time left untreated number goes risk factors though like immunocompromised hiv chemotherapy immunosuppressive medication imho every man woman gardasil vaccine reason protect future partner	51		2024-09-02 18:24:23	Comment	gardasil, vaccine		3	utada-boy	ll825ja	t3_1f798kj	1f798kj	Incidental	Incidental (>10)				0.5031	Positive	{'Happy': 0.12, 'Angry': 0.0, 'Surprise': 0.25, 'Sad': 0.38, 'Fear': 0.25}	Sad
HPV	HPV Also Affects Men: A Lack of Information I recently had surgery due to genital warts (condylomas), which made me realize that HPV can be dangerous for men, not just women. In France, it’s mostly discussed as a women’s health issue, and while gay men might be more informed due to certain high-risk practices, many heterosexual men are still unaware of the dangers. There’s an effective vaccine av…	87	hpv also affects men lack information recently surgery due genital warts condylomas made realize hpv dangerous men women france mostly discussed womens health issue gay men might informed due certain highrisk practices many heterosexual men still unaware dangers theres effective vaccine available information isnt widespread enough everyone benefit im curious countries	51		2024-09-02 10:15:05	Post	vaccine	57.4333	15	Early_Marionberry643	1f798kj		1f798kj	Incidental	Incidental (>10)				0.6542	Positive	{'Happy': 0.12, 'Angry': 0.0, 'Surprise': 0.12, 'Sad': 0.25, 'Fear': 0.5}	Fear
HPV	Anybody have any oral hpv even after being fully vaccinated? Genuinely curious. I’ve received all of my doses. I have a weird painless bump on my tongue that’s questionable. Trying my hard not to over analyze it but being a hypochondriac isn’t easy. Anyways, was curious is anybody still have oral hpv even after being fully vaccinated.	57	anybody oral hpv even fully vaccinated genuinely curious ive received doses weird painless bump tongue thats questionable trying hard analyze hypochondriac isnt easy anyways curious anybody still oral hpv even fully vaccinated	32		2024-09-02 11:32:30	Post	vaccinated	1392.48	2	Plane_Willingness693	1f7b4sf		1f7b4sf	Incidental	Incidental (>10)				0.7924	Positive	{'Happy': 0.0, 'Angry': 0.11, 'Surprise': 0.56, 'Sad': 0.22, 'Fear': 0.11}	Surprise
HPV	The vaccines only protect against a limited number of HPV variants, but not the others which can include potentially cancer causing ones. I suppose if you are immune suppressed (undiagnosed, for example) then the vaccines would be less effective. See a doctor about the lump, you need to know either way.	51	vaccines protect limited number hpv variants others include potentially cancer causing ones suppose immune suppressed undiagnosed example vaccines would less effective see doctor lump need know either way	28		2024-09-04 13:08:45	Comment	vaccine		1	Lazy-Narwhal-5457	lli4v7n	t3_1f7b4sf	1f7b4sf	Incidental	Incidental (>10)				-0.0231	Neutral	{'Happy': 0.4, 'Angry': 0.0, 'Surprise': 0.2, 'Sad': 0.0, 'Fear': 0.4}	Happy
HPV	I got all the 3 shots and after the last one i still had wrats but it was at May but rn is september and to thank God i dont have symptoms for a dicent 3 mounths now! But my doctor said to me some time have to wait years to the vaccin exert its influence but im gw free now and i have the first outbrake 1.5 years ago.	70	got shots last one still wrats may rn september thank god dont symptoms dicent mounths doctor said time wait years vaccin exert influence im gw free first outbrake years ago	30		2024-09-03 11:55:16	Comment	shot		2	DoktorKrisa	llbxp3e	t3_1f7hpy0	1f7hpy0	Incidental	Incidental (>10)				0.892	Positive	{'Happy': 0.33, 'Angry': 0.0, 'Surprise': 0.67, 'Sad': 0.0, 'Fear': 0.0}	Surprise
HPV	There are 40 strains of genital hpv. 9 are included in Gardasil 9, two of which cause 90% of warts. Obviously that leaves a % that are not covered by the vaccine. Some people received Gardasil 4, which contained fewer strains. And some people received Cervarix, which did not cover low risk at all. It's not actually mysterious.	58	strains genital hpv included gardasil two cause warts obviously leaves covered vaccine people received gardasil contained fewer strains people received cervarix cover low risk actually mysterious	26		2024-09-04 01:10:48	Comment	vaccine		2	spanakopita555	llfelba	t1_lle11u3	1f7hpy0	Incidental	Incidental (>10)				-0.1955	Negative	{'Happy': 0.0, 'Angry': 0.11, 'Surprise': 0.33, 'Sad': 0.11, 'Fear': 0.44}	Fear
HPV	How many experience GWarts even if vaccinated? Just getting a gauge on how many people have gotten GW after (timeline doesn't matter) being vaccinated against hpv?	26	many experience gwarts even vaccinated getting gauge many people gotten gw timeline doesnt matter vaccinated hpv	16		2024-09-02 15:56:38	Post	vaccinated	4.28333	5	PlusCommittee3916	1f7hpy0		1f7hpy0	Incidental	Incidental (>10)				-0.1114	Negative	{'Happy': 0.0, 'Angry': 0.0, 'Surprise': 0.0, 'Sad': 1.0, 'Fear': 0.0}	Sad
HPV	CAN SOMEONE PLEASE EXPLAIN TO ME WHY THE FUCK ARE WE STILL GETTING GW IF WERE VACCINATED LIKE WHAAAAAAAAAAAAT	19	someone please explain fuck still getting gw vaccinated like whaaaaaaaaaaaat	10		2024-09-03 19:05:20	Comment	vaccinated		4	CommunityMaximum5154	lle11u3	t3_1f7hpy0	1f7hpy0	Incidental	Incidental (>10)				0.0772	Positive	{'Happy': 1.0, 'Angry': 0.0, 'Surprise': 0.0, 'Sad': 0.0, 'Fear': 0.0}	Happy
HPV	I just got diagnosed. I had 2/3 shots as a teenager maybe 18 years ago.	15	got diagnosed shots teenager maybe years ago	7		2024-09-02 16:35:17	Comment	shot		3	hauntedchickynugg	ll7kefw	t3_1f7hpy0	1f7hpy0	Incidental	Incidental (>10)				0	Neutral	{'Happy': 0, 'Angry': 0, 'Surprise': 0, 'Sad': 0, 'Fear': 0}	No Dominant Emotion
HPV	I got warts and was vaccinated 10 years ago wirh gardasil 4	12	got warts vaccinated years ago wirh gardasil	7		2024-09-02 18:41:24	Comment	vaccinated		5	Ok_Alternative1751	ll84ug6	t3_1f7hpy0	1f7hpy0	Incidental	Incidental (>10)				0	Neutral	{'Happy': 0, 'Angry': 0, 'Surprise': 0, 'Sad': 0, 'Fear': 0}	No Dominant Emotion
HPV	I just got my first outbreak since my vaccine 18 years ago!	12	got first outbreak since vaccine years ago	7		2024-09-02 16:00:55	Comment	vaccine		4	blndcoyote	ll7ee9e	t3_1f7hpy0	1f7hpy0	Incidental	Incidental (>10)				0	Neutral	{'Happy': 0, 'Angry': 0, 'Surprise': 0, 'Sad': 0, 'Fear': 0}	No Dominant Emotion
CervicalCancer	Coming to terms with my diagnosis Reading the posts of others has made me brave enough to share my story. I'm not huge on social media and I've only shared my diagnosis with a handful of close people. It's been a whirlwind of emotions the past two months and hard to process. I'm in a holding pattern the next few weeks waiting for surgery and final staging. My hysterectomy and lymph dye tests are …	488	coming terms diagnosis reading posts others made brave enough share story im huge social media ive shared diagnosis handful close people whirlwind emotions past two months hard process im holding pattern next weeks waiting surgery final staging hysterectomy lymph dye tests scheduled jan th got ive hpv since first teenage pap didnt vaccine back late time turn march dont know yet situation hpv rela…	249	Patient/Survivor	2024-01-09 06:16:55	Post	hpv, cervical cancer, vaccine	59.2667	20	thepurlshq	192df7d		192df7d	Incidental	Incidental (>10)				0.8677	Positive	{'Happy': 0.14, 'Angry': 0.07, 'Surprise': 0.08, 'Sad': 0.34, 'Fear': 0.37}	Fear
HPV	M partner was told he could be tested for HPV-16. Confused Update: so my partner went to the doc, who told him it was a simple blood test and he’ll get the results next week. She apparently also said that testing is different for women. Which makes no sense to me because blood is blood… I get that women might need extra testing to see if There has been any effects, but if a blood test can tell yo…	220	partner told could tested hpv confused update partner went doc told simple blood test hell get results next week apparently also said testing different women makes sense blood blood get women might need extra testing see effects blood test tell hpv couldnt everyone get confused original post recently diagnosed hpv despite vaccinated yay abnormal male partner told doctor tested hpv appointment tom…	103		2024-09-02 19:41:15	Post	vaccinated	1203.2	2	Melodic-Tax-6678	1f7mr8i		1f7mr8i	Incidental	Incidental (>10)				-0.9744	Negative	{'Happy': 0.04, 'Angry': 0.08, 'Surprise': 0.08, 'Sad': 0.25, 'Fear': 0.54}	Fear
HPV	Disclosure is an ambiguous point. Many doctors say that women who test positive via cervical smear do not need to disclose to current or new partners, so the same would apply to men who may or may not have an infection. On this sub we tend towards disclosure while someone is testing positive, especially as in your case you have a vaccine strain so that could give people a chance to go and get it.…	170	disclosure ambiguous point many doctors say women test positive via cervical smear need disclose current new partners would apply men may may infection sub tend towards disclosure someone testing positive especially case vaccine strain could give people chance go get really point personal choice know feels frustrating deals partners kind point would affect health fyi nobody clean dirty comes sexu…	81		2024-09-06 06:02:57	Comment	vaccine		2	spanakopita555	llrykh0	t1_llrwsy4	1f7mr8i	Incidental	Incidental (>10)				0.3612	Positive	{'Happy': 0.05, 'Angry': 0.16, 'Surprise': 0.26, 'Sad': 0.21, 'Fear': 0.32}	Fear
HPV	Non monogamous people should be using condoms with everyone apart from if partners have agreed to be fluid bonded, something that requires significant trust and planning. Condoms don't fully prevent hpv or hsv transmission (although they do mitigate them) but obviously do prevent the fluid borne infections so it's crazy to me that non monogamous peeps would be willing to gamble with their sexual …	131	non monogamous people using condoms everyone apart partners agreed fluid bonded something requires significant trust planning condoms dont fully prevent hpv hsv transmission although mitigate obviously prevent fluid borne infections crazy non monogamous peeps would willing gamble sexual health without serious thought planning testing testables happening least every three months every month regula…	73		2024-09-06 05:25:58	Comment	vaccinated		1	spanakopita555	llruo6z	t1_llru94g	1f7mr8i	Incidental	Incidental (>10)				0.1323	Positive	{'Happy': 0.17, 'Angry': 0.0, 'Surprise': 0.0, 'Sad': 0.17, 'Fear': 0.67}	Fear
HPV	Men CAN be tested, it's just not commonly done in most countries because it's unreliable and not very useful. Idk why he wants to get it done - what would he do with the info? If he is worried about partners then he should be checking if they are vaccinated and otherwise following good sexual health protocols to protect them and him from the avoidable stuff (which doesn't include hpv, annoyingly)…	82	men tested commonly done countries unreliable useful idk wants get done would info worried partners checking vaccinated otherwise following good sexual health protocols protect avoidable stuff doesnt include hpv annoyingly wouldnt obvious existence hpv infections	35		2024-09-03 15:44:27	Comment	vaccinated		3	spanakopita555	lld4ue5	t3_1f7mr8i	1f7mr8i	Incidental	Incidental (>10)				0.2913	Positive	{'Happy': 0.17, 'Angry': 0.17, 'Surprise': 0.0, 'Sad': 0.33, 'Fear': 0.33}	Sad
HPV	HR HPV 16 info for folks with a cervix Hello everyone, I've posted on here before. I just really want to spread awareness within this community and especially for folks with a cervix who have EVER been diagnosed with high risk HPV. I caught HPV when I was 18 (I'm 31 now) and was given the vaccines even though I was already positive for it. The Dr was very casual about it and told me that my body …	547	hr hpv info folks cervix hello everyone ive posted really want spread awareness within community especially folks cervix ever diagnosed high risk hpv caught hpv im given vaccines even though already positive dr casual told body would likely get rid virus wasnt advised follow given additional information time pap clear hpv told young body gotten rid started going different obgyn obviously knew hpv…	260		2024-01-14 11:34:19	Post	vaccines, vaccine		15	AvatarAvvv	196l8c4		196l8c4	Incidental	Incidental (>10)				0.9376	Positive	{'Happy': 0.06, 'Angry': 0.06, 'Surprise': 0.14, 'Sad': 0.42, 'Fear': 0.33}	Sad
HPV	Boyfriend of 4y got gw, I got tested and got negative and Haven't showed any symptoms. My question here is: we had unprotected sex all the time before he had gw, after he got them we haven't had any sex and he got them removed. I tested myself and everything is fine, negative for hpv, but the virus can be dormant or I got the vaccine when I was little and it protected me. Is it incorrect to keep …	112	boyfriend got gw got tested got negative havent showed symptoms question unprotected sex time gw got havent sex got removed tested everything fine negative hpv virus dormant got vaccine little protected incorrect keep unprotected sex got gw removed course dont want get gw hpv confusing already sex already exposed	49		2024-09-03 13:31:33	Post	vaccine	125.7	3	Dry_Image495	1f87gax		1f87gax	Incidental	Incidental (>10)				-0.7893	Negative	{'Happy': 0.22, 'Angry': 0.11, 'Surprise': 0.0, 'Sad': 0.22, 'Fear': 0.44}	Fear
HPV	https://www.reddit.com/r/HPV/comments/1ekrdx8/negative_smear_but_have_warts_not_sure_if_you/ You don't need to change your sex life. You will share the infection unless you're vaccinated and it's a vaccine strain. You might never develop warts. Using condoms might help lower the viral load being rubbed around.	38	dont need change sex life share infection unless youre vaccinated vaccine strain might never develop warts using condoms might help lower viral load rubbed around	25		2024-09-03 15:37:15	Comment	vaccine, vaccinated		7	spanakopita555	lld3hpn	t3_1f87gax	1f87gax	Incidental	Incidental (>10)				0.3612	Positive	{'Happy': 0.0, 'Angry': 0.33, 'Surprise': 0.0, 'Sad': 0.0, 'Fear': 0.67}	Fear
HPV	successfully cleared external and internal gw My gyno just told me I’ve cleared my genital warts 🎉 I had one external and a few internal. I first noticed the external one in late November/early December. I saw a dermatologist who prescribed salicylic acid. I stopped after 2 weeks of use because I realized the bottle explicitly stated “not for use on anogenital region.” My bad for not catching tha…	244	successfully cleared external internal gw gyno told ive cleared genital warts one external internal first noticed external one late novemberearly december saw dermatologist prescribed salicylic acid stopped weeks use realized bottle explicitly stated use anogenital region bad catching sooner went gyno asked imiquimod instead used month without success went another gyno last week scheduling issues…	126		2024-01-25 23:29:18	Post	vaccine		28	mymedicalqueries	1abax9v		1abax9v	Incidental	Incidental (>10)				0.9783	Positive	{'Happy': 0.14, 'Angry': 0.05, 'Surprise': 0.09, 'Sad': 0.41, 'Fear': 0.32}	Sad
HPV	This is my last attempt to clear Oral HPV at home before I end up possibly spending thousands of dollars at UT Southwestern. I've had oral warts for 3 years now. I've been on Tagamet for a month, I just ordered Pervistop, a good probiotic for oral health, and I will destroy the warts on my gums every 7 days with TCA. If this fails I will embarrassingly go to UT southwestern and see if I can get I…	111	last attempt clear oral hpv home end possibly spending thousands dollars ut southwestern ive oral warts years ive tagamet month ordered pervistop good probiotic oral health destroy warts gums every days tca fails embarrassingly go ut southwestern see get ino offer vaccines clinical trials probably get another biopsy gum tissue genotyped see even hpv though	55		2024-09-04 04:40:30	Post	vaccine	167.6	6		1f8p44k		1f8p44k	Incidental	Incidental (>10)				-0.6059	Negative	{'Happy': 0.12, 'Angry': 0.0, 'Surprise': 0.0, 'Sad': 0.25, 'Fear': 0.62}	Fear
HPV	LEEP Procedure Review I found out I was HPV positive. My doctor scheduled me in for a colposcopy in which confirmed the cells required a LEEP. I have read many people's experiences but aside from the anxiety I am happy to say all went well. The prep was the longest it took. After the numbing shots I instantly felt jittery but it was tolerable. I walked around in the room while the medicine set in…	183	leep procedure review found hpv positive doctor scheduled colposcopy confirmed cells required leep read many peoples experiences aside anxiety happy say went well prep longest took numbing shots instantly felt jittery tolerable walked around room medicine set doctor nurse came back preformed procedure mins felt like pain machine sounded like vacuum one point wondered welding noise made time went …	92		2024-09-04 06:52:11	Post	shot	7834.63	15	lisaaguilar97	1f8rajx		1f8rajx	Incidental	Incidental (>10)				0.9907	Positive	{'Happy': 0.18, 'Angry': 0.0, 'Surprise': 0.23, 'Sad': 0.32, 'Fear': 0.27}	Sad
HPV	Not at all! It was mostly uncomfortable from the pressure. The doctor would have me breathe in and then breathe out and she would do it. As soon as the she did the first shot I felt jittery and my heart was racing as the effects from the numbing kicked in.	51	mostly uncomfortable pressure doctor would breathe breathe would soon first shot felt jittery heart racing effects numbing kicked	18		2024-09-10 10:31:12	Comment	shot		1	lisaaguilar97	lmga0m2	t1_lmckoug	1f8rajx	Incidental	Incidental (>10)				-0.2481	Negative	{'Happy': 0.0, 'Angry': 0.0, 'Surprise': 0.33, 'Sad': 0.33, 'Fear': 0.33}	Surprise
HPV	My HPV Story I hope it helps someone A year ago I was diagnosed with high risk HPV. Since I didn’t have any changes at the cellular level I was told I’d have to wait a year and go back for a follow up. My doctor suggested I get vaccinated and told me to do my best to stay healthy and stress free. Yeah right. The waiting game felt never ending. At the same time I was diagnosed with HPV I was also …	340	hpv story hope helps someone year ago diagnosed high risk hpv since didnt changes cellular level told id wait year go back follow doctor suggested get vaccinated told best stay healthy stress free yeah right waiting game felt never ending time diagnosed hpv also diagnosed type diabetes hypothyroidism literally felt like world crumbling took doctors suggestion went ahead got vaccinated also starte…	182		2024-02-01 21:09:07	Post	vaccinated		44	PomegranateNo3896	1agtpil		1agtpil	Incidental	Incidental (>10)				0.9782	Positive	{'Happy': 0.11, 'Angry': 0.06, 'Surprise': 0.2, 'Sad': 0.31, 'Fear': 0.31}	Sad
HPV	Thanks for sharing your experience. Where are you based? Was the numbing shot painful?	14	thanks sharing experience based numbing shot painful	7		2024-09-09 17:26:49	Comment	shot		1	No-Presentation-7299	lmckoug	t3_1f8rajx	1f8rajx	Incidental	Incidental (>10)				0.264	Positive	{'Happy': 0.0, 'Angry': 0.0, 'Surprise': 0.0, 'Sad': 1.0, 'Fear': 0.0}	Sad
HPV	But if I don’t get vaccinated and I’m carrying hpv 16 or 18, I won’t be protected. My body has to eliminate the virus first? I confess I’m a bit confused.	31	dont get vaccinated im carrying hpv wont protected body eliminate virus first confess im bit confused	16		2024-09-04 07:51:52	Comment	vaccinated		1	Early_Marionberry643	llgjigq	t1_llgj507	1f8sgij	Incidental	Incidental (>10)				0.2263	Positive	{'Happy': 0.5, 'Angry': 0.0, 'Surprise': 0.0, 'Sad': 0.0, 'Fear': 0.5}	Happy
HPV	Anyone who have an idea When they say 80% Will have hpv some time in there life. But i know alot of people and seems like no one have it ? And why are we only 20k in this group when so many are in Reddit.? Is this just for selling the idea it’s normal but in reality it’s not normal ? Iam just little confused, all the data and information about hpv seems like it’s going against it self ? They are …	206	anyone idea say hpv time life know alot people seems like one k group many reddit selling idea normal reality normal iam little confused data information hpv seems like going self trying make vaccine therapy dont actually know virus stays body long make cure without understanding fully virus working anyone clear information ask people say leaves body say never leave body say like hsv kind virus g…	85		2024-09-04 15:25:57	Post	vaccine	619.033	8	Trytoknowme_32	1f93oew		1f93oew	Incidental	Incidental (>10)				0.8604	Positive	{'Happy': 0.08, 'Angry': 0.17, 'Surprise': 0.08, 'Sad': 0.33, 'Fear': 0.33}	Sad
HPV	Awesome post! It sucks to think I'm in the 1 percent of people who has gw! Hopefully a therapeutic vaccine for warts and cancer comes out. Smoking sucks idk ig I can give up weed especially cuz when I'm smoking weed I stress way less about the hpv lol	49	awesome post sucks think im percent people gw hopefully therapeutic vaccine warts cancer comes smoking sucks idk ig give weed especially cuz im smoking weed stress way less hpv lol	30		2024-09-07 01:04:51	Comment	vaccine		1	OCD247365	llx24yr	t1_lllbyoz	1f93oew	Incidental	Incidental (>10)				-0.555	Negative	{'Happy': 0.0, 'Angry': 0.33, 'Surprise': 0.17, 'Sad': 0.33, 'Fear': 0.17}	Angry
HPV	Genital warts/ clear ignorance So I’m a bit uneducated about HPV so please bear with me. A few months ago I was having unprotected sex with a patter of mine. And noticed a bump or two was forming near my genitalia, now I have eczema and other skin conditions so I believed it was just my skin being irritated however those bumps never disappeared and i started to worry i had a IUD appointment today…	154	genital warts clear ignorance im bit uneducated hpv please bear months ago unprotected sex patter mine noticed bump two forming near genitalia eczema skin conditions believed skin irritated however bumps never disappeared started worry iud appointment today examination doctor told noticed genital warts embarrassed also rush work didnt ask questions wanted scheduled follow obgyn know hpv shots con…	64		2024-09-04 16:45:46	Post	shot		4	Upper-Run366	1f95k60		1f95k60	Incidental	Incidental (>10)				-0.559	Negative	{'Happy': 0.11, 'Angry': 0.06, 'Surprise': 0.11, 'Sad': 0.22, 'Fear': 0.5}	Fear
HPV	Question about Vaccine Dosing Schedule Hello, I have a question regarding vaccine dosing schedule. I originally got the HPV Gardisil 4 vaccine in 2010 at 20 years old, however only completed 1 dose. I spoke to my doctor recently about getting the new Gardisil 9 vaccine and she said I could pickup where I left off and get two doses. I got one dose of Gardisil 9 in Nov 2023 and the other Mar 2024, …	176	question vaccine dosing schedule hello question regarding vaccine dosing schedule originally got hpv gardisil vaccine years old however completed dose spoke doctor recently getting new gardisil vaccine said could pickup left get two doses got one dose gardisil nov mar months apart however ive rethinking lately want go ahead take last dose gardisil question regarding messed effectiveness since im …	90		2024-09-04 18:26:23	Post	vaccine		1	Antique-Career-4256	1f97v57		1f97v57	Incidental	Incidental (>10)				-0.6942	Negative	{'Happy': 0.0, 'Angry': 0.14, 'Surprise': 0.0, 'Sad': 0.14, 'Fear': 0.71}	Fear
HPV	Lack of knowledge on acute non-specific endocervicitis and need help in understanding it Hi all, I’m 31 (F) and HPV vaccinated at the age of 25. I have the high risk HPV for three years now. I did my biopsy three years ago and it came back as acute non specific endocervicitis. Doctor said it’s just an infection. Last week, my Pap smear results came back as ASC-H ( with HR HPV) and I did two biops…	139	lack knowledge acute nonspecific endocervicitis need help understanding hi im f hpv vaccinated age high risk hpv three years biopsy three years ago came back acute non specific endocervicitis doctor said infection last week pap smear results came back asch hr hpv two biopsies physician said areas three years ago asked caused provide good answer results next week someone educate causes non specifi…	72		2024-09-05 11:48:20	Post	vaccinated		2	No-Presentation-7299	1f9r66v		1f9r66v	Incidental	Incidental (>10)				-0.6543	Negative	{'Happy': 0.0, 'Angry': 0.33, 'Surprise': 0.0, 'Sad': 0.0, 'Fear': 0.67}	Fear
HPV	Your vaccination sounds fine to me. Some places are moving to only one dose for teens. If you're worried you could always get it again, and the advantage might be that you'd be getting G9 which protects against more strains. Re your encounter: https://www.reddit.com/r/HPV/comments/166dk5k/did_i_get_hpv_a_postencounter_debrief/ This is very unlikely to be your first contact with hpv, or with someo…	307	vaccination sounds fine places moving one dose teens youre worried could always get advantage might youd getting g protects strains encounter unlikely first contact hpv someone sex someone hpv countries men tested form hpv vast majority infections asymptomatic way know infected infections last months couple years wont way know long lasts could also easily infection partner true everyone meet men …	130		2024-09-06 04:03:17	Comment	vaccinated, vaccination		1	spanakopita555	llrn7e4	t3_1f9vdb8	1f9vdb8	Incidental	Incidental (>10)				-0.7178	Negative	{'Happy': 0.18, 'Angry': 0.04, 'Surprise': 0.04, 'Sad': 0.25, 'Fear': 0.5}	Fear
HPV	Six month follow up appointment after a con biopsy with CIN2 very nervous need help So here I’m I had persistence HPV when I was 27 almost a decade high risk with normal result , now I’m 39 when my pap came back with abnormal cell without any genotype strain of HPV con biopsy went well without any complications and all other things , and two shorts of Hpv vaccinations after this procedure given t…	243	six month follow appointment con biopsy cin nervous need help im persistence hpv almost decade high risk normal result im pap came back abnormal cell without genotype strain hpv con biopsy went well without complications things two shorts hpv vaccinations procedure given couldnt go gym exercise diet controlled doctor told could sex partner everything used partner always use condom oral sex like w…	122		2024-09-06 22:23:46	Post	vaccination, vaccinations		2	Leading-Map7016	1faxoj2		1faxoj2	Incidental	Incidental (>10)				0.9701	Positive	{'Happy': 0.14, 'Angry': 0.05, 'Surprise': 0.14, 'Sad': 0.23, 'Fear': 0.45}	Fear
PreCervicalCancer	I am one day post CKC and i also agree. I read somewhere that low risk HPV with precancerous cells (dysplasia) has around a 4% chance of developing to cancer. I have had it for more than 2 years and got tired of worrying about it. I almost backed out last second. But i also have HSV and that makes it tougher for my immune systemto deal with both. I have a friend who they offered the gardisil shot…	110	one day post ckc also agree read somewhere low risk hpv precancerous cells dysplasia around chance developing cancer years got tired worrying almost backed last second also hsv makes tougher immune systemto deal friend offered gardisil shot kind booster help fight dont offer folks age best luck odds side think	50		2024-09-07 06:16:24	Comment	hpv, shot		0	figalot	llxtudp	t3_1fb0s63	1fb0s63	Incidental	Incidental (>10)				0.9441	Positive	{'Happy': 0.33, 'Angry': 0.07, 'Surprise': 0.0, 'Sad': 0.27, 'Fear': 0.33}	Happy
HPV	•2000-2010: Inovio began exploring the use of DNA technology to develop therapeutic vaccines against several diseases, including HPV. VGX-3100 was born from these preliminary studies. •2011: Start of phase I/II clinical trials to evaluate the safety and efficacy of VGX-3100. •2014: Inovio published promising phase II results showing that VGX-3100 could reduce precancerous cervical lesions caused …	106	inovio began exploring use dna technology develop therapeutic vaccines several diseases including hpv vgx born preliminary studies start phase iii clinical trials evaluate safety efficacy vgx inovio published promising phase ii results showing vgx could reduce precancerous cervical lesions caused hpv types start phase iii clinical trials evaluate efficacy safety vaccine larger number patients res…	66		2024-09-07 15:23:46	Comment	vaccine		3	Early_Marionberry643	lm0a8ny	t3_1fbg34g	1fbg34g	Incidental	Incidental (>10)				0.886	Positive	{'Happy': 0.0, 'Angry': 0.0, 'Surprise': 0.0, 'Sad': 0.22, 'Fear': 0.78}	Fear
HPV	Warts back a week after surgery... So after a month of waiting I finally had laser surgery for anal warts on Friday last week. Recovery is slow, I'm still in so much pain, but it's getting better, today is the first time I took a good look at my anal area and already saw a wart there... On Tuesday morning I had a check up by the proctologist who diagnosed me and referred me for surgery and nothin…	233	warts back week surgery month waiting finally laser surgery anal warts friday last week recovery slow im still much pain getting better today first time took good look anal area already saw wart tuesday morning check proctologist diagnosed referred surgery nothing letter hospital prescribed months imiquimod treatment dont yet told get prescription gp im fully healed weeks fresh wart week im afrai…	116		2024-09-07 18:28:31	Post	vaccine		7	Comfortable-Youth852	1fbk7gh		1fbk7gh	Incidental	Incidental (>10)				0.8324	Positive	{'Happy': 0.06, 'Angry': 0.06, 'Surprise': 0.19, 'Sad': 0.12, 'Fear': 0.56}	Fear
HPV	hpv vaccine question I’m sorry if this is a silly question but im very new to this… recently got a ASC-H and waiting for colpo and biopsy. Did some digging and confirmed that I got the HPV 4 & 9 vaccine that is supposed to protect against the 16 and 18 strains. My pap did not test me for HPV and they haven’t mentioned wanting to do one yet so I’m confused if im positive or not? Can I get HPV or t…	102	hpv vaccine question im sorry silly question im new recently got asch waiting colpo biopsy digging confirmed got hpv vaccine supposed protect strains pap test hpv havent mentioned wanting one yet im confused im positive get hpv strains hpv got vaccine younger thank insight	44		2024-09-08 19:33:47	Post	vaccine	134.483	1	sunshinesash	1fccrjs		1fccrjs	Incidental	Incidental (>10)				0.6291	Positive	{'Happy': 0.08, 'Angry': 0.0, 'Surprise': 0.08, 'Sad': 0.08, 'Fear': 0.75}	Fear
HPV	If you're waiting for the colpso/biopsy results try not to stress. Having asc-h does not automatically mean you have HPV. If you have had sex/been raped you can still get HPV even if you've been vaccinated as it does not protect from all types of HPV. I'd wait on the results but if you really want to be proactive if you aren't already chose healthier habits to help your body & it's immune system.	74	youre waiting colpsobiopsy results try stress asch automatically mean hpv sexbeen raped still get hpv even youve vaccinated protect types hpv id wait results really want proactive arent already chose healthier habits help body immune system	36		2024-09-08 21:48:16	Comment	vaccinated		1	NightFrost1	lm7ydzw	t3_1fccrjs	1fccrjs	Incidental	Incidental (>10)				0.8486	Positive	{'Happy': 0.33, 'Angry': 0.0, 'Surprise': 0.33, 'Sad': 0.0, 'Fear': 0.33}	Happy
HPV	A smear is not automatically tested for HPV in some countries. However, ASC-H requiring colposcopy is very likely to be caused by HPV infection. You should discuss with your doctor. There are 14 high risk types, and G4 protects against 2 of them, while G9 protects against 7. That leaves 7 that you can still get while vaccinated.	58	smear automatically tested hpv countries however asch requiring colposcopy likely caused hpv infection discuss doctor high risk types g protects g protects leaves still get vaccinated	26		2024-09-09 04:46:30	Comment	vaccinated		1	spanakopita555	lm94d7w	t3_1fccrjs	1fccrjs	Incidental	Incidental (>10)				0	Neutral	{'Happy': 0.5, 'Angry': 0.0, 'Surprise': 0.0, 'Sad': 0.0, 'Fear': 0.5}	Happy
HPV	I'm not sure if the vaccines help. This is my timeline. February 2024 noticed my first warts, and had electrocautery. March 2024 had my first dose of Gardisil 9 April 2024 had another electrocautery May2024 had another electrocautery, and second dose of Gardisil 9 September 2024 last dose of Gardisil 9, haven't noticed any regrowth since May 2024 after my second dose of Gardisil 9. It's not guara…	81	im sure vaccines help timeline february noticed first warts electrocautery march first dose gardisil april another electrocautery may another electrocautery second dose gardisil september last dose gardisil havent noticed regrowth since may second dose gardisil guaranteed whether may recurrence future im good	42		2024-09-10 12:19:42	Comment	vaccine		1	Stunning_Sky_5883	lmguhk3	t1_lmfiaze	1fcq5pm	Incidental	Incidental (>10)				0.6392	Positive	{'Happy': 0.0, 'Angry': 0.0, 'Surprise': 0.0, 'Sad': 0.0, 'Fear': 1.0}	Fear
HPV	The vaccine is for everyone and may help with reoccurrence. Time is the main factor. Just continue with vitamins, get vaccinated, get cryo when they pop up, sleep well, be more physically active and manage your stress. 90% clear the virus under 2 years	44	vaccine everyone may help reoccurrence time main factor continue vitamins get vaccinated get cryo pop sleep well physically active manage stress clear virus years	24		2024-09-09 09:13:02	Comment	vaccine, vaccinated		1	Sunnybenny55	lma2fht	t3_1fcq5pm	1fcq5pm	Incidental	Incidental (>10)				0.7635	Positive	{'Happy': 0.0, 'Angry': 0.0, 'Surprise': 0.33, 'Sad': 0.33, 'Fear': 0.33}	Surprise
HPV	For me, the warts kept coming back three time during the span of 3months. Now I don't notice any regrowth, but at the same time I've finished three doses of the vaccine.	32	warts kept coming back three time span months dont notice regrowth time ive finished three doses vaccine	17		2024-09-10 07:39:38	Comment	vaccine		1	Stunning_Sky_5883	lmfgrn2	t3_1fcq5pm	1fcq5pm	Incidental	Incidental (>10)				0	Neutral	{'Happy': 0.0, 'Angry': 0.0, 'Surprise': 0.5, 'Sad': 0.0, 'Fear': 0.5}	Surprise
HPV	Thank you so much. Are you saying that I should try cryo ? In case of vaccination , I will see another doctor and it's pretty costly here.	28	thank much saying try cryo case vaccination see another doctor pretty costly	12		2024-09-09 09:33:49	Comment	vaccination		1	minigwim	lma60wy	t1_lma2fht	1fcq5pm	Incidental	Incidental (>10)				0.6486	Positive	{'Happy': 1.0, 'Angry': 0.0, 'Surprise': 0.0, 'Sad': 0.0, 'Fear': 0.0}	Happy
HPV	Yes. Well, even if it’s not that common, the first step is to get vaccinated. It usually helps with the reoccurrences and will protect you from other strains	28	yes well even common first step get vaccinated usually helps reoccurrences protect strains	13		2024-09-09 09:33:31	Comment	vaccinated		1	Every-Woodpecker6756	lma5z2a	t1_lma5ip2	1fcq5pm	Incidental	Incidental (>10)				0.7783	Positive	{'Happy': 0.25, 'Angry': 0.0, 'Surprise': 0.25, 'Sad': 0.0, 'Fear': 0.5}	Fear
HPV	Happy for you. Don't know why my doctor told me not to vaccine	13	happy dont know doctor told vaccine	6		2024-09-10 07:50:03	Comment	vaccine		1	minigwim	lmfiaze	t1_lmfgrn2	1fcq5pm	Incidental	Incidental (>10)				0.5719	Positive	{'Happy': 0.33, 'Angry': 0.0, 'Surprise': 0.0, 'Sad': 0.67, 'Fear': 0.0}	Sad
HPV	Thank you. I will consult with another doctor for vaccine	10	thank consult another doctor vaccine	5		2024-09-09 09:35:28	Comment	vaccine		1	minigwim	lma6b7c	t3_1fcq5pm	1fcq5pm	Incidental	Incidental (>10)				0.3612	Positive	{'Happy': 0.0, 'Angry': 0.0, 'Surprise': 0.0, 'Sad': 0.0, 'Fear': 1.0}	Fear
HPV	I had HPV 2 years ago (warts) 2 years ago I got electrocautery treatment 3 times and now warts came back, now I have 1 very small and 1 normal size wart. I will go to a clinic, does anyone got treatment in poland/warsaw? Few reccomends would be good, Can I get rid of them for good now? I'm really losing my mental all over again. Also should I be get vaccinated? I'm 26M.	74	hpv years ago warts years ago got electrocautery treatment times warts came back small normal size wart go clinic anyone got treatment polandwarsaw reccomends would good get rid good im really losing mental also get vaccinated im	37		2024-09-09 11:29:15	Post	vaccinated		1	Final-Tie-135	1fctouc		1fctouc	Incidental	Incidental (>10)				0.5341	Positive	{'Happy': 0.0, 'Angry': 0.0, 'Surprise': 0.0, 'Sad': 1.0, 'Fear': 0.0}	Sad
HPV	We currently don't know exactly whether the vaccine protects for life because it hasn't been around that long. Currently it looks like it lasts 12+ years and potentially lifelong. However if you are having new sexual partners and you can get it at a decent price, you might want to get the latest version, G9, which covers more strains. Although you've likely had some of them you probably haven't h…	73	currently dont know exactly whether vaccine protects life hasnt around long currently looks like lasts years potentially lifelong however new sexual partners get decent price might want get latest version g covers strains although youve likely probably havent	38		2024-09-10 19:05:16	Comment	vaccine		2	spanakopita555	lmiwjx5	t3_1fd73r0	1fd73r0	Incidental	Incidental (>10)				0.3832	Positive	{'Happy': 0.11, 'Angry': 0.0, 'Surprise': 0.11, 'Sad': 0.11, 'Fear': 0.67}	Fear
HPV	The newest vaccine, Gardasil-9, covers 7 high risk strains and 2 low risk strains. The one you got has been discontinued and only covered 4 strains. It may not benefit you as much, but if your health insurance covers it then go ahead and get it. It can help prevent reactivation and some studies suggest it helps with regression.	59	newest vaccine gardasil covers high risk strains low risk strains one got discontinued covered strains may benefit much health insurance covers go ahead get help prevent reactivation studies suggest helps regression	31		2024-09-11 05:45:34	Comment	vaccine		1		lml1zl9	t3_1fd73r0	1fd73r0	Incidental	Incidental (>10)				0.2287	Positive	{'Happy': 0.0, 'Angry': 0.0, 'Surprise': 0.08, 'Sad': 0.15, 'Fear': 0.77}	Fear
PreCervicalCancer	HSIL again post-LEEP, terrified after being referred to Oncology tomorrow Hi everyone. I am new to posting in this subreddit but have found so many reassuring stories in here from women in similar situations. I’m looking for ANY advice, similar stories, reassurance, input, etc. as I have literally never been more terrified in my life. I am 32 years old with no children. I had an abnormal PAP resu…	258	hsil postleep terrified referred oncology tomorrow hi everyone new posting subreddit found many reassuring stories women similar situations im looking advice similar stories reassurance input etc literally never terrified life years old children abnormal pap result come back november lsil leep performed february showed cin ii clear margins told take care body stay healthy hopes clearing positive …	126		2024-09-10 12:32:38	Post	gardasil	183.25	6	LMB0716	1fdnp5w		1fdnp5w	Incidental	Incidental (>10)				0.9688	Positive	{'Happy': 0.14, 'Angry': 0.05, 'Surprise': 0.24, 'Sad': 0.29, 'Fear': 0.29}	Sad
PreCervicalCancer	Sorry you are going through this, I have been there too and its rough. Like others have mentioned there seems to be a big difference in how doctors react from country to country because I don't understand why you would be referred to an Oncologist without a diagnosis. I had a LEEP procedure and then remained HPV positive with some abnormal cells coming and going for years but eventually it did go…	126	sorry going rough like others mentioned seems big difference doctors react country country dont understand would referred oncologist without diagnosis leep procedure remained hpv positive abnormal cells coming going years eventually go away gardasil vaccine clear virus years later quick process like doc said look body get lots rest things love enjoy help hang gets better	56		2024-09-10 15:35:53	Comment	gardasil		2	Safe-Leg-2863	lmhvzvb	t3_1fdnp5w	1fdnp5w	Incidental	Incidental (>10)				0.9725	Positive	{'Happy': 0.18, 'Angry': 0.18, 'Surprise': 0.18, 'Sad': 0.45, 'Fear': 0.0}	Sad
HPV	100%. I was also just barely above the suggested age when the vaccine came out. I was totally skipped over on that by my doctor for years. You can see how social conservatism still plays such a huge role in our education and health systems. Its kind of like if you decide to have a lot of partners, thats just on you. Rather than education and prevention on an ongoing basis and making sure people u…	79	also barely suggested age vaccine came totally skipped doctor years see social conservatism still plays huge role education health systems kind like decide lot partners thats rather education prevention ongoing basis making sure people understand possibilities	36		2024-09-10 17:22:30	Comment	vaccine		2		lmiflmh	t1_lmhm7f5	1fdq0ir	Incidental	Incidental (>10)				0.7787	Positive	{'Happy': 0.1, 'Angry': 0.1, 'Surprise': 0.0, 'Sad': 0.2, 'Fear': 0.6}	Fear
HPV	Boyfriend has no insurance and we called planned parenthood and they want $458 for the first shot then $390 for the second and $320 for the 3rd. Biggest fucking joke - he will never pay that and never get health insurance 👎🏼 I am so glad my mom made me get vaxed while I was still covered under her insurance and didn’t have to pay a dime.	67	boyfriend insurance called planned parenthood want first shot second rd biggest fucking joke never pay never get health insurance glad mom made get vaxed still covered insurance didnt pay dime	30		2024-09-11 00:34:37	Comment	shot, vax		3	SnackSize_	lmkag8h	t3_1fdq0ir	1fdq0ir	Incidental	Incidental (>10)				0.6548	Positive	{'Happy': 0.38, 'Angry': 0.0, 'Surprise': 0.0, 'Sad': 0.12, 'Fear': 0.5}	Fear
HPV	Same. No one said anything about HPV. Not once. All they talked about was aids. I was in school in the 80s when aids was a death sentence. So I never got a vaccine either. Why??????? It's so fucked.	39	one said anything hpv talked aids school aids death sentence never got vaccine either fucked	15		2024-09-10 21:07:17	Comment	vaccine		6	SarcastiSnark	lmjh0no	t1_lmhm7f5	1fdq0ir	Incidental	Incidental (>10)				-0.9243	Negative	{'Happy': 0.5, 'Angry': 0.0, 'Surprise': 0.0, 'Sad': 0.0, 'Fear': 0.5}	Happy
HPV	Gave disclosing a shot Hello again, 27 M- diagnosed with GW in June 2023. In previous posts I’ve made I raised my concern about needing to disclose to a potential partner. There’s a lot of back and forth on this sub about disclosure, and I don’t get that at all. To me, the thing that I’d dread even more than telling someone, “I have HPV…” would be me telling them “hey I gave you HPV…” if they eve…	485	gave disclosing shot hello diagnosed gw june previous posts ive made raised concern needing disclose potential partner theres lot back forth sub disclosure dont get thing id dread even telling someone hpv would telling hey gave hpv ever contracted said im stand soapbox disclosure since ive relocated ive seeing wonderful woman shes funny incredibly intelligent kind afraid call people shit needed o…	211		2024-03-11 01:00:08	Post	shot	233.5	14	mercury3223	1bbw90f		1bbw90f	Incidental	Incidental (>10)				0.9872	Positive	{'Happy': 0.13, 'Angry': 0.02, 'Surprise': 0.21, 'Sad': 0.28, 'Fear': 0.36}	Fear
HPV	This is depressing 😔 Is it possible to get tested to see which strains you have? Should I consider getting the vaccine to protect myself from throat cancer even though I already have had HPV? Ugh	36	depressing possible get tested see strains consider getting vaccine protect throat cancer even though already hpv ugh	17		2024-09-12 04:47:17	Comment	vaccine		1	KangaMagic	lmqpess	t3_1fdq0ir	1fdq0ir	Incidental	Incidental (>10)				-0.8577	Negative	{'Happy': 0.2, 'Angry': 0.0, 'Surprise': 0.0, 'Sad': 0.6, 'Fear': 0.2}	Sad
HPV	I tell everyone I can that's under age 45. Get your vaccine!!!!! Please!!!! I hate this disease so much. I haven't had sex in years. :(	26	tell everyone thats age get vaccine please hate disease much havent sex years	13		2024-09-10 21:08:38	Comment	vaccine		5	SarcastiSnark	lmjha09	t1_lmiflmh	1fdq0ir	Incidental	Incidental (>10)				-0.7556	Negative	{'Happy': 0.0, 'Angry': 0.5, 'Surprise': 0.0, 'Sad': 0.5, 'Fear': 0.0}	Angry
HPV	Oral HPV while being in a relationship? Hello, 26F here- fully vaccinated. So I’m undiagnosed but I seem to have a wart on my tongue and quite honestly preparing myself for the worst. I’ve been in a relationship for 10 months now and have been faithful. I don’t think my partner has cheated on me either. I’m very confused as to how this could’ve happened. I was wondering if any of you have been di…	162	oral hpv relationship hello f fully vaccinated im undiagnosed seem wart tongue quite honestly preparing worst ive relationship months faithful dont think partner cheated either im confused couldve happened wondering diagnosed relationship went something similar like years ago hsv found relationship fear something like happening math things something dont want go dont want lose partner dont want t…	65		2024-09-11 10:14:51	Post	vaccinated		1	Plane_Willingness693	1fecmkx		1fecmkx	Incidental	Incidental (>10)				-0.8402	Negative	{'Happy': 0.0, 'Angry': 0.0, 'Surprise': 0.43, 'Sad': 0.21, 'Fear': 0.36}	Surprise
HPV	**Methods:** A therapeutic clinical trial conducted in outpatient department of “Shahid Nabaz Dermatology Teaching Center” a period from March to September of 2022. Fifty participants with plane wart were enrolled in this study, 27 female and 23 male. The participants were randomly divided into two groups, * group­ A, 25 patients, received topical 20% salicylic acid solution with intralesional me…	163	methods therapeutic clinical trial conducted outpatient department shahid nabaz dermatology teaching center period march september fifty participants plane wart enrolled study female male participants randomly divided two groups group patients received topical salicylic acid solution intralesional measlesmumps rubella vaccine group b received topical salicylic acid solution alone total number the…	106		2024-09-11 11:02:56	Comment	vaccine		3	xdhpv	lmmfhcx	t3_1fedsg3	1fedsg3	Incidental	Incidental (>10)				0.8622	Positive	{'Happy': 0.05, 'Angry': 0.0, 'Surprise': 0.4, 'Sad': 0.1, 'Fear': 0.45}	Fear
HPV	Can I have sex? Getting It On with HPV **Disclaimers** Before, we begin, if you're wondering about oral sex, please see my post here for more details on oral specifically: [https://www.reddit.com/r/HPV/comments/17v0ht8/can\_i\_have\_oral\_sex\_can\_i\_give\_oral\_sex\_your\_hpv/](https://www.reddit.com/r/HPV/comments/17v0ht8/can_i_have_oral_sex_can_i_give_oral_sex_your_hpv/) This post will focus …	2644	sex getting hpv disclaimers begin youre wondering oral sex please see post details oral specifically post focus penis vagina penis anus sex know slightly narrow definition sex think oral post cover lots scenarios wlw comes vaginas rubbing vaginas think lot principles penis vagina apply addiitonally shorthand referring men women post please understand men also encompasses people penises may identi…	1281		2024-03-16 08:19:13	Post	vaccination, vaccinated, gardasil, vaccine	2133.38	270	spanakopita555	1bg5x5t		1bg5x5t	Incidental	Incidental (>10)				0.9979	Positive	{'Happy': 0.14, 'Angry': 0.08, 'Surprise': 0.13, 'Sad': 0.18, 'Fear': 0.48}	Fear
HPV	The efficacy of 20% salicylic acid solution versus intralesional MMR vaccine combination with 20% salicylic acid solution in treatment of plane wart	22	efficacy salicylic acid solution versus intralesional mmr vaccine combination salicylic acid solution treatment plane wart	15	SCIENTIFIC ARTICLE	2024-09-11 11:02:32	Post	vaccine	0.4	4	xdhpv	1fedsg3		1fedsg3	Incidental	Incidental (>10)				0.5574	Positive	{'Happy': 0.0, 'Angry': 0.0, 'Surprise': 0.0, 'Sad': 0.0, 'Fear': 1.0}	Fear
HPV	Advice? Cin2 21f and feeling scared hi! was looking to see if i could get any advice or hear any success stories. i recently got my first pap ever and it came back hpv positive. then went back about 2 weeks later for a colposcopy and biopsy and found out i have cin2 pre cancerous cells. i thought i had been vaccinated as a child, but when i told my parents they told me they never had it done for …	311	advice cin f feeling scared hi looking see could get advice hear success stories recently got first pap ever came back hpv positive went back weeks later colposcopy biopsy found cin pre cancerous cells thought vaccinated child told parents told never done made even nervous upset going back another check months told worry things help immune system meantime currently im taking womens daily multivit…	160		2024-09-12 20:15:37	Post	vaccine, vaccinated, shot	857.7	2	ReputationRelevant84	1ffiof8		1ffiof8	Incidental	Incidental (>10)				0.9907	Positive	{'Happy': 0.12, 'Angry': 0.04, 'Surprise': 0.12, 'Sad': 0.35, 'Fear': 0.38}	Fear
HPV	Same. I have CIN2 right now as well.. I know the vaccine doesn’t protect you from ALL strands so you still can get it even with the vaccine. You’re young so I’m sure your HPV will clear. I’m 28, so I’m staying hopeful as well! I may start taking AHCC to see if that helps. I feel the sex guilt with my bf as well but there’s no testing for men and they usually clear it pretty fast too.	79	cin right well know vaccine doesnt protect strands still get even vaccine youre young im sure hpv clear im im staying hopeful well may start taking ahcc see helps feel sex guilt bf well theres testing men usually clear pretty fast	41		2024-09-13 10:33:19	Comment	vaccine		1	Dragonfruit-23	lmxy4gz	t3_1ffiof8	1ffiof8	Incidental	Incidental (>10)				0.9295	Positive	{'Happy': 0.22, 'Angry': 0.11, 'Surprise': 0.33, 'Sad': 0.33, 'Fear': 0.0}	Surprise
HPV	Nykode VB10.16 - HPV16-targeted cancer vaccine Just offering a little bit of hope for the next decade or two. I don't think I've seen this one on Reddit before. It's only looking at HPV16-induced cervical and head and neck cancers, but has previously 'demonstrated favorable clinical data in a Phase 1/2a study in pre-cancerous HPV16-induced high grade cervical intraepithelial neoplasia (HSIL; CIN …	74	nykode vb hpvtargeted cancer vaccine offering little bit hope next decade two dont think ive seen one reddit looking hpvinduced cervical head neck cancers previously demonstrated favorable clinical data phase study precancerous hpvinduced high grade cervical intraepithelial neoplasia hsil cin heres hoping itll cover nasty hpv precancers	47		2024-09-13 10:21:30	Post	vaccine		10	Elle115	1ffxdqe		1ffxdqe	Incidental	Incidental (>10)				0.3313	Positive	{'Happy': 0.0, 'Angry': 0.0, 'Surprise': 0.0, 'Sad': 0.14, 'Fear': 0.86}	Fear
PreCervicalCancer	I believe it was HPV 16, which isn’t the vaccine if I’m not mistaken, but one of the most common	20	believe hpv isnt vaccine im mistaken one common	8		2024-09-13 15:52:34	Comment	hpv, vaccine		1	mysteriousasacat	lmzkrim	t1_lmyly9q	1fg0k3b	Incidental	Incidental (>10)				0.1419	Positive	{'Happy': 0.0, 'Angry': 0.0, 'Surprise': 0.0, 'Sad': 0.0, 'Fear': 1.0}	Fear
HPV	2nd abnormal pap cin 2/3 In January I got my first abnormal pap and came back hpv positive non 16/18 and had all three vaccine shots. Now I've gotten another biopsy and pap done where it has escalated from cin 2 to cin 2/3. They want to move forward with leep and I'm getting terrified. I've changed my eating completely lost 20 lbs, have taken vitamin c, zinc and sea moss everyday and it's still p…	114	nd abnormal pap cin january got first abnormal pap came back hpv positive non three vaccine shots ive gotten another biopsy pap done escalated cin cin want move forward leep im getting terrified ive changed eating completely lost lbs taken vitamin c zinc sea moss everyday still progressed guess im looking answers wanted vent dont really know tell thanks reading made far best wishes dealing	65		2024-09-13 16:33:19	Post	vaccine, shot		2	hopelesslovergirl_68	1fg6562		1fg6562	Incidental	Incidental (>10)				0.8934	Positive	{'Happy': 0.0, 'Angry': 0.2, 'Surprise': 0.2, 'Sad': 0.4, 'Fear': 0.2}	Sad
HPV	Fed up with the recurrences. Put as nsfw due to me saying something that may trigger others. Anyone else just fed up with the constant recurrences? I had the jab years ago as it came with the cervical cancer jab, so I shouldn’t be catching it? Idk how it works 🙄 im using the Warticon cream prescribed to me which just makes the itching worse but im still using it regardless and following the instr…	199	fed recurrences put nsfw due saying something may trigger others anyone else fed constant recurrences jab years ago came cervical cancer jab shouldnt catching idk works im using warticon cream prescribed makes itching worse im still using regardless following instructions use im taking vitamins changed diet quit smoking really trying look wont stop coming back already deal eczema health issues ke…	92		2024-09-13 16:51:05	Post	jab		3	gothicc_babygirl	1fg6jvc		1fg6jvc	Incidental	Incidental (>10)				-0.6253	Negative	{'Happy': 0.0, 'Angry': 0.08, 'Surprise': 0.25, 'Sad': 0.33, 'Fear': 0.33}	Sad
HPV	Feeling somewhat hopeless with this Infection M22 As the title says feeling somewhat hopeless. First lesions were noticed in February of 2024. Since then I’ve met my now fiancé. It was a tough talk about disclosure and she’s accepted me with my condition. She recently got her first dose of the vaccine as well which is a plus. But I’m just feeling hopeless because as a male I can’t tell when the v…	232	feeling somewhat hopeless infection title says feeling somewhat hopeless first lesions noticed february since ive met fiancé tough talk disclosure shes accepted condition recently got first dose vaccine well plus im feeling hopeless male cant tell virus goes dormant body eradicates weve yet sexual intercourse done things hands toys since february ive treatments cryotherapy ive recurrences new are…	121		2024-09-13 18:23:16	Post	vaccine	1146.83	1	Critical_Criticism59	1fg8izz		1fg8izz	Incidental	Incidental (>10)				-0.887	Negative	{'Happy': 0.0, 'Angry': 0.06, 'Surprise': 0.12, 'Sad': 0.41, 'Fear': 0.41}	Sad
HPV	Hey man...you've only been showing the warts for seven months. It may feel like a long time, but once you have the warts it seems like you'll be fighting them for a bit longer. I'm sorry this happened to you so young, but trust me at your age you will clear this thing "fast". I say "fast" in quotes because it won't feel like it to you, but your young immune system will kick things things ass a lo…	174	hey manyouve showing warts seven months may feel like long time warts seems like youll fighting bit longer im sorry happened young trust age clear thing fast say fast quotes wont feel like young immune system kick things things ass lot faster older people buddy gets vaccinated guys stay exclusivemarried good shell strong immunity virus even eventually gets likely ever shows warts case would clear…	84		2024-09-14 21:06:28	Comment	vaccinated		2		ln6o25o	t3_1fg8izz	1fg8izz	Incidental	Incidental (>10)				0.9783	Positive	{'Happy': 0.11, 'Angry': 0.11, 'Surprise': 0.21, 'Sad': 0.37, 'Fear': 0.21}	Sad
HPV	You need to get a biopsy of your warts. To ensure they are HPV 6,11. If they are HPV 6,11 Once your fiancée receives the third dose she will be immune from contracting your warts… even if they’re present ( follow up with your doctor before taking my word) What you don’t want to do is get her vaccinated and the vaccine offers her no protection because your warts are not 6 or 11. Remember gardasil …	93	need get biopsy warts ensure hpv hpv fiancée receives third dose immune contracting warts even theyre present follow doctor taking word dont want get vaccinated vaccine offers protection warts remember gardasil protects genital warts strains covered	36		2024-09-14 13:30:06	Comment	vaccine, vaccinated		2		ln4fbfb	t3_1fg8izz	1fg8izz	Incidental	Incidental (>10)				0.7259	Positive	{'Happy': 0.22, 'Angry': 0.11, 'Surprise': 0.22, 'Sad': 0.0, 'Fear': 0.44}	Fear
HPV	HPV vaccine after age 45? HPV negative, age 47 and recently sexually active with new partners. Can I and should I get vaccinated?	23	hpv vaccine age hpv negative age recently sexually active new partners get vaccinated	13		2024-09-13 18:29:40	Post	vaccine	257.45	3	Inside-Pea-9807	1fg8np7		1fg8np7	Incidental	Incidental (>10)				-0.3313	Negative	{'Happy': 0.0, 'Angry': 0.5, 'Surprise': 0.0, 'Sad': 0.25, 'Fear': 0.25}	Angry
HPV	Why not? I wouldn’t even think twice about getting the vaccine. Better be protected than taking chances.	17	wouldnt even think twice getting vaccine better protected taking chances	10		2024-09-13 22:47:07	Comment	vaccine		0	Affectionate-Team121	ln1ape7	t3_1fg8np7	1fg8np7	Incidental	Incidental (>10)				0.765	Positive	{'Happy': 0.33, 'Angry': 0.0, 'Surprise': 0.33, 'Sad': 0.0, 'Fear': 0.33}	Happy
HPV	Any success stories on partners not getting warts? Long story short I didn’t know I had warts when I slept with my current partner. There were 4 tiny warts 1mm by 1mm by 1mm. We first slept with each other late April and I didn’t notice the warts until May. I suspect I got it prior to him and just never noticed until now. He has not gotten any warts yet. Has anyone slept with one person many time…	153	success stories partners getting warts long story short didnt know warts slept current partner tiny warts mm mm mm first slept late april didnt notice warts may suspect got prior never noticed gotten warts yet anyone slept one person many times didnt catch virus maybe infected never got warts would hate get warts info warts ordered test know exact strain im hoping strain doesnt generally cause wa…	73		2024-09-13 20:34:08	Post	vaccinated	810.417	7	Ok_Alternative1751	1fgb4b8		1fgb4b8	Incidental	Incidental (>10)				-0.5913	Negative	{'Happy': 0.07, 'Angry': 0.07, 'Surprise': 0.0, 'Sad': 0.29, 'Fear': 0.57}	Fear
HPV	Hey, if you have HPV and get warts, that’s not something to worry about, as key high risk strains don’t cause warts. Also the vaccine only protects individuals against high-risk strains.	31	hey hpv get warts thats something worry key high risk strains dont cause warts also vaccine protects individuals highrisk strains	20		2024-09-14 10:04:33	Comment	vaccine		0	Due_Row_2443	ln3c8sp	t3_1fgb4b8	1fgb4b8	Incidental	Incidental (>10)				-0.2008	Negative	{'Happy': 0.12, 'Angry': 0.0, 'Surprise': 0.12, 'Sad': 0.25, 'Fear': 0.5}	Fear
HPV	I've had a decent number of partners since diagnosis, both in my time with and after gw. No partners to my knowledge developed warts and none were vaccinated.	28	ive decent number partners since diagnosis time gw partners knowledge developed warts none vaccinated	14		2024-09-18 10:02:31	Comment	vaccinated		3	spanakopita555	lnqrnp9	t3_1fgb4b8	1fgb4b8	Incidental	Incidental (>10)				-0.2263	Negative	{'Happy': 0.0, 'Angry': 0.0, 'Surprise': 0.2, 'Sad': 0.0, 'Fear': 0.8}	Fear
HPV	My strain is 42, which caused warts but not covered by the vaccine. Dr told me to vaccine anyway as it might help with cross protection	26	strain caused warts covered vaccine dr told vaccine anyway might help cross protection	13		2024-09-14 15:59:46	Comment	vaccine		2	robbyv1260	ln588ou	t1_ln3uwl0	1fgb4b8	Incidental	Incidental (>10)				0.5346	Positive	{'Happy': 0.0, 'Angry': 0.25, 'Surprise': 0.0, 'Sad': 0.25, 'Fear': 0.5}	Fear
HPV	The vaccines prevent types 6 and 11 which cause 90% of all genital warts.	14	vaccines prevent types cause genital warts	6		2024-09-14 11:44:33	Comment	vaccine		3	Ok_Alternative1751	ln3uwl0	t1_ln3c8sp	1fgb4b8	Incidental	Incidental (>10)				0.0258	Neutral	{'Happy': 0.0, 'Angry': 0.0, 'Surprise': 0.0, 'Sad': 0.0, 'Fear': 1.0}	Fear
HPV	Very likely contracted HPV, need to know what to do or what can be done So I (M26) met a woman online a year younger than myself online that I've known for a month and change that disclosed that she still likely had HPV 11 when we were together. After a bit, I decided to agree to have unprotected sex with her. I want everyone to keep in mind that I'm not blaming her for this or anything since I w…	267	likely contracted hpv need know done met woman online year younger online ive known month change disclosed still likely hpv together bit decided agree unprotected sex want everyone keep mind im blaming anything since weighed risks perhaps hastily looking ive realized theres probably look know variant lowrisk warts causing one however discovered isnt necessarily good way test men something really …	122		2024-09-14 02:06:19	Post	vaccine	8003.25	1	SeveriusTor	1fgggc3		1fgggc3	Incidental	Incidental (>10)				0.2432	Positive	{'Happy': 0.0, 'Angry': 0.0, 'Surprise': 0.19, 'Sad': 0.25, 'Fear': 0.56}	Fear
HPV	Please read the sticky post and the posts on my profile- they will give you more info. Also please be aware that condoms only mitigate but don't prevent transmission of hpv. If you're planning to be sexually active in future then you might want to get vaccinated to drastically lower your chances of cancer and warts. You probably haven't had all 9 strains by now. Seeing as almost everyone gets gen…	145	please read sticky post posts profile give info also please aware condoms mitigate dont prevent transmission hpv youre planning sexually active future might want get vaccinated drastically lower chances cancer warts probably havent strains seeing almost everyone gets genital hpv lifetime definitely dont need disclose hypothetical infection unless develop visible warts case good disclose months re…	78		2024-09-19 15:29:34	Comment	vaccinated		1	spanakopita555	lny1bd1	t3_1fgggc3	1fgggc3	Incidental	Incidental (>10)				0.499	Positive	{'Happy': 0.0, 'Angry': 0.21, 'Surprise': 0.0, 'Sad': 0.29, 'Fear': 0.5}	Fear
[truncated: 3,740 more rows]

## Sheet: Scraped Data For Analysis
Subreddit	Original Text	Original Word Count	Pre-Processed Text	Pre-Processed Word Count	Flair	Date	Type	Keywords	Median Time (min.)	Upvotes	Author	ID	Parent ID	Post ID	Intentional or Incidental	Intentional vs. Incidental (>= 10 words)	Intentional Category	Age	Sex	Sentiment Compound Score	Sentiment Label	Emotion Scores	Emotion Label	Intentional Sentiment Scores	Intentional Sentiment Labels	pre covid intentional	pre covid intentional categories	pre covid sentiment score	pre covid sentiment label	post covid intentional	post covid intentional categories	post covid sentiment score	post covid sentiment label
[truncated: 4,247 more rows]

[truncated: 36 more sheets: Pivot Tables, deleted posts, Data Validation, Summary, Keyword Breakdown, Yearly Totals, HPV_Yearly, TwoXChromosomes_Yearly, DebateVaccines_Yearly, PeterAttia_Yearly, AskWomenOver30_Yearly, MensRights_Yearly, AskDocs_Yearly, vaxxhappened_Yearly, AskGaybrosOver30_Yearly, TheGirlSurvivalGuide_Yearly, Health_Yearly, WomenOver40_Yearly, PreCervicalCancer_Yearly, ScienceBasedParenting_Yearly …]
